# Supplementary material for: Ultrastructural insights into cellular organization, energy storage and ribosomal dynamics of an ammonia-oxidizing archaeon from oligotrophic oceans
Source: Front Microbiol. 2024 Apr 26;15:1367658. doi: 10.3389/fmicb.2024.1367658 (PMC11082331; doi:10.3389/fmicb.2024.1367658)
Supplement: Supplementary file 2 [file Table_1.XLSX]

## Sheet: NCBI_proteinGroups-Glu-C
Protein IDs	Majority protein IDs	Peptide counts (all)	Peptide counts (razor+unique)	Peptide counts (unique)	Fasta headers	Number of proteins	Peptides	Razor + unique peptides	Unique peptides	Peptides 1	Peptides 2	Peptides 3	Razor + unique peptides 1	Razor + unique peptides 2	Razor + unique peptides 3	Unique peptides 1	Unique peptides 2	Unique peptides 3	Sequence coverage [%]	Unique + razor sequence coverage [%]	Unique sequence coverage [%]	Mol. weight [kDa]	Sequence length	Sequence lengths	Q-value	Score	Sequence coverage 1 [%]	Sequence coverage 2 [%]	Sequence coverage 3 [%]	Intensity	Intensity 1	Intensity 2	Intensity 3	LFQ intensity 1	LFQ intensity 2	LFQ intensity 3	MS/MS count 1	MS/MS count 2	MS/MS count 3	MS/MS count	Peptide sequences	Only identified by site	Reverse	Potential contaminant	id	Peptide IDs	Peptide is razor	Mod. peptide IDs	Evidence IDs
WP_012215930.1	WP_012215930.1	76	76	40	WP_012215930.1 hypothetical protein [Nitrosopumilus maritimus]	1	76	76	40	75	73	71	75	73	71	40	38	36	55.7	55.7	39.4	183.08	1734	1734	0	323.31	55.5	53.3	53.3	1308000000000	431630000000	443430000000	432910000000	30010000000	31305000000	31318000000	681	661	613	1955	AEETGDNTSTFE;AGTYTATAFVWE;ASYPASGTGVVRVIDPDMNLDPE;ASYPASGTGVVRVIDPDMNLDPEAVDNFE;DAMDQDNALKISVIRGSDSVVLGYAGASE;DAPRVNYNDLGADGVTTPVSDQE;DAPRVNYNDLGADGVTTPVSDQEE;DEDVNLTIYTSNFGATVE;DETIVGSALIRWNIGE;DLDLNNPDVTLIPALRTGDPFTIDE;DLDLNVDSDLIDIFTVVSDNSKATDDAVGSATTQSLSFGE;DLTDEDAPRVNYNDLGADGVTTPVSDQE;DNTLPDPYTTADE;DVNLTIYTSNFGATVE;EAPSHSGVVSLNADSYKIADTVVITVE;ETTTGLDIE;FSEDETIVGSALIRWNIGE;GDTVTAEYE;GTVFFTTLD…				1037	140;242;551;552;774;783;784;852;877;1092;1093;1144;1192;1323;1394;1619;2027;2240;2700;2701;3034;3338;3339;3874;3892;5348;5391;5609;5989;6027;6148;6153;6386;7047;7444;7617;7761;8030;8082;8083;8084;8108;8427;8882;8883;8884;9037;9144;9249;9250;9325;9415;9422;9423;9425;9426;9457;9537;9633;9698;9843;9924;9925;10045;10046;10250;10456;10457;10666;10704;10747;10789;10819;11071;11072;11073	True;True;True;True;True;True;True;True;True;True;True;True;True;True;True;True;True;True;True;True;True;True;True;True;True;True;True;True;True;True;True;True;True;True;True;True;True;True;True;True;True;True;True;True;True;True;True;True;True;True;True;True;True;True;True;True;True;True;True;True;True;True;True;True;True;True;True;True;True;True;True;True;True;True;True;True	144;249;574;575;804;813;814;815;884;910;1125;1126;1177;1226;1358;1431;1662;2072;2288;2760;2761;3104;3418;3419;3963;3981;5459;5502;5721;6108;6146;6268;6273;6515;7236;7237;7238;7239;7655;7656;7657;7834;8029;8030;8440;8493;8494;8495;8496;8522;8845;9319;9320;9321;9322;9323;9324;9488;9599;9707;9708;9784;9878;9885;9886;9888;9889;9920;10001;10099;10165;10314;10396;10397;10398;10519;10520;10728;10942;109…	554;555;556;557;558;559;948;949;950;951;952;953;2268;2269;2270;2271;2272;2273;2274;2275;2276;2277;2278;2279;2280;3147;3148;3149;3150;3151;3152;3153;3154;3155;3156;3157;3158;3159;3160;3161;3162;3163;3164;3165;3188;3189;3190;3191;3192;3193;3194;3195;3196;3197;3198;3199;3200;3201;3202;3203;3474;3475;3476;3477;3560;3561;3562;3563;3564;3565;3566;3567;3568;3569;3570;3571;3572;3573;3574;3575;3576;3577;3…
WP_148680335.1;WP_012216049.1	WP_148680335.1	21;10	21;10	21;10	WP_148680335.1 multicopper oxidase domain-containing protein [Nitrosopumilus maritimus]	2	21	21	21	18	18	20	18	18	20	18	18	20	43.1	43.1	43.1	50.241	464	464;470	0	194.77	39.4	40.1	43.1	248010000000	81644000000	84550000000	81820000000	19863000000	20432000000	19609000000	91	82	84	257	FQLQYNQLYLTPE;HKQYQSQLLFVE;ILDRVTQGNRVQSAATE;KTSGSGELDRKFYDADALE;LDRKFYDADALE;LPIMGGKTYHAMTFSE;MQESGDYVALWE;NDQHVRLFVE;NDQHVRLFVENQGNEPVFFHIVGE;NQGNEPVFFHIVGE;NSGRNVVE;NSGRNVVEFNLTGE;QVPGPTLRVTQGDVVKMTLTIPDDE;SGDYVALWE;SGDYVALWEVIPVVAEILTS;SVELPIMGGKTYHAMTFSE;SVNPGETSQYCYIAE;TSQYCYIAE;VIPVVAE;VIPVVAEILTS;VTGHGNDMHASQMSAGNFE				1343	2003;2895;3654;5122;5396;6015;6774;6971;6972;7357;7415;7416;7995;8589;8590;9148;9182;9808;10261;10262;10556	True;True;True;True;True;True;True;True;True;True;True;True;True;True;True;True;True;True;True;True;True	2048;2960;3740;5231;5507;6134;6948;7157;7158;7159;7568;7626;7627;8383;8384;9013;9014;9603;9604;9638;10278;10739;10740;11046;11047;11048	7544;7545;7546;7547;7548;7549;7550;7551;7552;7553;7554;7555;7556;7557;7558;7559;7560;7561;10953;10954;10955;10956;10957;10958;13652;13653;13654;13655;13656;13657;18954;18955;18956;18957;18958;18959;18960;18961;18962;19986;19987;19988;19989;19990;19991;19992;19993;19994;22370;22371;22372;22373;22374;22375;25266;25267;25966;25967;25968;25969;25970;25971;25972;25973;25974;25975;25976;25977;25978;259…
WP_012215417.1	WP_012215417.1	38	38	38	WP_012215417.1 translation elongation factor EF-1 subunit alpha [Nitrosopumilus maritimus]	1	38	38	38	34	35	35	34	35	35	34	35	35	91.9	91.9	91.9	47.047	432	432	0	323.31	91.9	87.3	81	244400000000	83300000000	80662000000	80443000000	13139000000	11795000000	12512000000	233	241	242	716	ADAAVLVLSAKE;ADAAVLVLSAKEGE;ADAAVLVLSAKEGETDTAIAAGGQARE;ADKPHLNLIVTGHIDNGKSTTMGHFLMDLGVVDE;AFDDFTVSE;AFDDFTVSEKPIGKPLRVPIQDVYTITGVGTVPVGRVE;AGDNIGFNLRGVE;AGDNIGFNLRGVEKKDIKRGDVLGSPDNPPNVAKE;ENPKFLKVGDSAIVKIRPVRPTCIE;FKAQIIVIHHPTAIAPGYTPVMHAHTAQVAATVTE;FLQKINPASGAVE;FLQKINPASGAVEE;FLQKINPASGAVEEE;GETDTAIAAGGQARE;HAFLLKTLGVNQLIVAINKMDDSNYSE;HAFLLKTLGVNQLIVAINKMDDSNYSEE;IKSIETHHTEMPSAE;ITEEYKP;KGEKL…				740	82;83;84;101;174;175;201;202;1562;1857;1939;1940;1941;2270;2813;2814;3615;4107;4553;4747;4858;5081;5082;6517;6772;7311;7536;8119;8275;8276;8495;8496;9329;9406;9465;9466;9477;9478	True;True;True;True;True;True;True;True;True;True;True;True;True;True;True;True;True;True;True;True;True;True;True;True;True;True;True;True;True;True;True;True;True;True;True;True;True;True	86;87;88;105;179;180;207;208;1604;1901;1984;1985;1986;2318;2875;2876;3701;4202;4656;4851;4962;5189;5190;5191;6661;6662;6946;7519;7520;7521;7750;8533;8690;8691;8916;8917;9788;9869;9928;9929;9930;9941;9942	333;334;335;336;337;338;339;340;341;342;343;344;345;346;347;348;349;421;422;423;686;687;688;689;690;691;692;693;694;695;696;697;698;699;700;701;702;792;793;794;795;796;797;798;799;800;801;802;803;804;805;806;6082;6083;6084;6085;6086;6087;6088;6089;6090;6091;7058;7059;7060;7061;7062;7063;7326;7327;7328;7329;7330;7331;7332;7333;7334;7335;7336;7337;7338;7339;8460;8461;8462;8463;8464;8465;8466;8467;8…
WP_012214622.1	WP_012214622.1	22	22	22	WP_012214622.1 ferredoxin family protein [Nitrosopumilus maritimus]	1	22	22	22	22	21	21	22	21	21	22	21	21	91	91	91	19.735	178	178	0	323.31	91	91	91	199270000000	72748000000	66365000000	60159000000	16673000000	15669000000	14598000000	88	78	88	254	ACPTHAILIE;ACPTHAILIEPSYQE;ACPTHAILIEPSYQEYHE;AFSNDDVKAAYE;HDCTQCMACQE;KADGSYVKME;KDIPAKDVNGATFDGTGLTE;KDIPAKDVNGATFDGTGLTEQDE;KDIPAKDVNGATFDGTGLTEQDERLDYTDKSQPIRE;KFVENLE;NKHFIWGSGRTDGE;NKHFIWGSGRTDGEAFSNDDVKAAYE;PIDEKFVE;PIDEKFVENLE;PSYQEYHE;QDERLDYTDKSQPIRE;QVPLGIHGTTVAVDWDSCVAAGSCMSVCPVQTFQWYRTE;RLDYTDKSQPIRE;VTGKTLHSDGE;VTGKTLHSDGENKHFIWGSGRTDGE;VTGKTLHSDGENKHFIWGSGRTDGEAFSNDDVKAAYE;YHEKADGS…				195	73;74;75;190;2828;4329;4425;4426;4427;4536;7191;7192;7638;7639;7658;7702;7996;8200;10558;10559;10560;10887	True;True;True;True;True;True;True;True;True;True;True;True;True;True;True;True;True;True;True;True;True;True	77;78;79;195;196;2891;2892;2893;4429;4526;4527;4528;4639;7395;7396;7397;7856;7857;7878;7938;7939;8385;8386;8615;11050;11051;11052;11384;11385	289;290;291;292;293;294;295;296;297;298;299;300;301;302;754;755;756;757;758;759;760;761;10678;10679;10680;10681;10682;10683;10684;10685;10686;10687;10688;10689;10690;10691;10692;10693;10694;10695;10696;10697;10698;10699;10700;10701;10702;10703;10704;16067;16068;16069;16070;16071;16072;16073;16074;16075;16431;16432;16433;16434;16435;16436;16437;16438;16439;16440;16441;16442;16443;16444;16445;16446…
WP_012216005.1	WP_012216005.1	11	11	11	WP_012216005.1 zinc-binding dehydrogenase [Nitrosopumilus maritimus]	1	11	11	11	11	9	9	11	9	9	11	9	9	52	52	52	38.903	358	358	0	303.71	52	49.7	46.1	121910000000	37716000000	33973000000	50219000000	9752200000	10041000000	10802000000	72	68	58	198	AHTKMLKGDFFGKIIMKPE;AHTKMLKGDFFGKIIMKPEGA;DVKNFKVGDRVVSHSNLACRVCSACTDGRE;FDCTRRQVWGFQTGPLWGAYSE;FDCTRRQVWGFQTGPLWGAYSEQIHLPE;LGADYAVDHRKDDWSKE;MKAVVYNE;MKAVVYNEYAPDDNYAKILKVQDIDEPKPKADE;VIFTNKASALNYNDIWGMRGVPVAVPLPHVSGSDVAGDVIAVGE;VNVSKIPDGVSYE;YAPDDNYAKILKVQDIDEPKPKADE				1095	256;257;1311;1673;1674;5549;6590;6591;10226;10453;10777	True;True;True;True;True;True;True;True;True;True;True	264;265;1346;1717;1718;5660;6744;6745;10704;10939;11273	1014;1015;1016;5181;5182;5183;5184;5185;5186;5187;5188;5189;5190;5191;5192;6438;6439;6440;6441;6442;6443;6444;6445;6446;6447;6448;6449;6450;20524;20525;20526;20527;20528;20529;20530;20531;20532;20533;20534;20535;20536;20537;20538;20539;24534;24535;24536;24537;24538;24539;24540;24541;38631;38632;38633;38634;38635;38636;38637;38638;38639;38640;38641;38642;38643;38644;39526;39527;39528;40699;40700;4…
WP_012216032.1	WP_012216032.1	9	9	9	WP_012216032.1 PEFG-CTERM sorting domain-containing protein [Nitrosopumilus maritimus]	1	9	9	9	9	9	8	9	9	8	9	9	8	45.9	45.9	45.9	27.825	270	270	0	192.9	45.9	45.9	45.9	121250000000	35608000000	46780000000	38864000000	13135000000	14350000000	11989000000	139	145	133	417	GEYPYFCMVHPWMQGTIIAAAAGADDHGDDGGE;IVSLGIGAPGAE;LHVNYDITATQGGE;LHVNYDITATQGGEVVLQE;LMVSIADSQVLGGTQIE;STATHQIDALGADDNPIDVE;TNQHAME;TNQHAMESTATHQIDALGADDNPIDVE;VTIVPASGSGAPGCEE				1110	2276;4274;5646;5647;5951;9072;9712;9713;10567	True;True;True;True;True;True;True;True;True	2324;2325;4374;5759;5760;6069;6070;9523;10179;10180;11059	8501;8502;8503;8504;8505;8506;8507;8508;8509;8510;8511;8512;8513;8514;8515;8516;8517;8518;8519;8520;15872;15873;15874;15875;15876;20868;20869;20870;20871;20872;20873;20874;20875;20876;20877;20878;20879;20880;20881;20882;20883;20884;20885;20886;20887;20888;20889;20890;20891;20892;20893;20894;20895;20896;20897;20898;20899;20900;20901;20902;20903;20904;20905;20906;20907;20908;20909;20910;20911;20912…
WP_012215485.1	WP_012215485.1	20	20	20	WP_012215485.1 plastocyanin/azurin family copper-binding protein [Nitrosopumilus maritimus]	1	20	20	20	19	19	20	19	19	20	19	19	20	65.4	65.4	65.4	34.02	318	318	0	309.69	65.4	65.4	65.4	117320000000	39149000000	40055000000	38121000000	5719900000	5583300000	6134699999.999999	105	105	100	310	CYIPANITINAGDTVE;DAGTYDYFCMVHPWMVGSVTVN;DEMHVEDE;DEMHVEE;EHQLAVLLAPSE;EHQLAVLLAPSENTYSGTLLYDASE;EPVQADPFADLADE;FVNSDTAAHTVTGGSPADGPSGVFDSSLVMGGASYSFTFE;HQLAVLLAPSE;HQLAVLLAPSENTYSGTLLYDASE;LTLVDPKNAKGE;LTLVDPKNAKGEWE;NIQLVSLRGPIGDDENPSKIWTPDGE;NIQLVSLRGPIGDDENPSKIWTPDGETRFE;NTYSGTLLYDASE;RATSVQDPGIGHE;RATSVQDPGIGHEE;TEPMVME;VKAASEKPKKSGWE;VKAASEKPKKSGWERATSVQDPGIGHE				782	723;749;868;869;1464;1465;1564;2130;2926;2927;6223;6224;7163;7164;7502;8036;8037;9364;10291;10292	True;True;True;True;True;True;True;True;True;True;True;True;True;True;True;True;True;True;True;True	752;778;901;902;1504;1505;1606;2176;2992;2993;6345;6346;7367;7368;7716;8446;8447;9823;9824;10770;10771	2942;2943;2944;3034;3035;3036;3037;3038;3039;3040;3041;3042;3043;3044;3045;3528;3529;3530;3531;3532;3533;3534;5806;5807;5808;5809;5810;5811;5812;5813;6095;6096;6097;7970;7971;7972;7973;7974;7975;7976;7977;11063;11064;11065;11066;11067;11068;11069;11070;11071;11072;11073;11074;11075;11076;11077;11078;23162;23163;23164;23165;23166;23167;23168;23169;23170;23171;23172;23173;26716;26717;26718;26719;26…
WP_012216147.1	WP_012216147.1	4	3	3	WP_012216147.1 MULTISPECIES: 4Fe-4S binding protein [Nitrosopumilus]	1	4	3	3	4	4	4	3	3	3	3	3	3	37.4	21.2	21.2	10.959	99	99	0	38.999	37.4	37.4	37.4	84579000000	29232000000	26744000000	28603000000	21167000000	19919000000	33827000000	22	21	16	59	ICTTLGPDVLRVKPVE;PVGIIPDISE;PVGIIPDISEQMCIGCALCVE;QMCIGCALCVE				1185	3082;7666;7667;7893	False;True;True;True	3154;7886;7887;7888;7889;8226;8227;8228;8229	11663;11664;11665;11666;11667;11668;28487;28488;28489;28490;28491;28492;28493;28494;28495;28496;28497;28498;28499;28500;28501;28502;28503;28504;29460;29461;29462;29463;29464;29465;29466;29467;29468;29469;29470;29471;29472;29473;29474;29475;29476;29477;29478;29479;29480;29481;29482;29483;29484;29485;29486;29487;29488;29489;29490;29491;29492;29493;29494;29495;29496;29497;29498;29499;29500;29501
WP_012214757.1	WP_012214757.1	11	11	11	WP_012214757.1 50S ribosomal protein P1 [Nitrosopumilus maritimus]	1	11	11	11	11	11	11	11	11	11	11	11	11	85.7	85.7	85.7	10.566	105	105	0	120.36	85.7	85.7	85.7	83445000000	27776000000	28048000000	27621000000	10410000000	10848000000	9778700000	140	134	161	435	ANVSSVVKASGAE;ANVSSVVKASGAEVNE;AQVKALVAALADVNIDE;AVKAAPVAVAAAAAPAADGGDAAAGGE;AVKAAPVAVAAAAAPAADGGDAAAGGEAKKE;GLSSLFG;MEYVYAALLLHKLE;MEYVYAALLLHKLEKE;VNEANVSSVVKASGAEVNE;YVYAALLLHKLE;YVYAALLLHKLEKE				298	468;469;502;622;623;2547;6474;6475;10431;11102;11103	True;True;True;True;True;True;True;True;True;True;True	487;488;522;649;650;2600;6609;6610;6611;6612;10915;11606;11607	1870;1871;1872;1873;1874;1875;1876;1877;1878;1879;2004;2005;2006;2007;2008;2009;2010;2011;2012;2013;2014;2015;2016;2017;2018;2019;2020;2021;2022;2023;2024;2025;2026;2027;2028;2029;2030;2031;2032;2033;2034;2035;2036;2037;2038;2039;2040;2041;2042;2043;2044;2045;2046;2047;2048;2049;2050;2051;2052;2053;2054;2055;2056;2057;2058;2059;2060;2061;2062;2063;2064;2065;2066;2067;2068;2069;2070;2071;2072;2073…
WP_012215920.1	WP_012215920.1	4	4	3	WP_012215920.1 MULTISPECIES: 4Fe-4S binding protein [Nitrosopumilus]	1	4	4	3	4	4	4	4	4	4	3	3	3	37	37	21	11.025	100	100	0	53.579	37	37	37	83036000000	28639000000	27523000000	26874000000	20850000000	23022000000	18005000000	20	20	18	58	ICTTLGPDVLRVKPVE;PIAILPDIDE;PIAILPDIDEQRCIGCALCVE;QRCIGCALCVE				1028	3082;7635;7636;7927	True;True;True;True	3154;7852;7853;7854;8281;8282;8283	11663;11664;11665;11666;11667;11668;28336;28337;28338;28339;28340;28341;28342;28343;28344;28345;28346;28347;28348;28349;28350;28351;28352;28353;28354;28355;28356;28357;28358;28359;28360;28361;28362;28363;28364;28365;28366;28367;28368;28369;28370;28371;28372;28373;28374;28375;28376;28377;28378;28379;28380;28381;28382;28383;28384;28385;28386;28387;28388;28389;28390;28391;28392;29638;29639;29640;296…
WP_148680189.1	WP_148680189.1	31	31	31	WP_148680189.1 hypothetical protein [Nitrosopumilus maritimus]	1	31	31	31	30	29	27	30	29	27	30	29	27	62.7	62.7	62.7	58.976	533	533	0	282.33	62.7	62.7	60.2	81858000000	27354000000	28271000000	26233000000	5769900000	5805000000	5587900000	109	107	97	313	AISHDYDYVAGIHNVITFHFRDGVE;CIGYSPVE;CIGYSPVEIHLTSAE;CIGYSPVEIHLTSAEKGDME;DCIVSGYDILTLQDKE;DCIVSGYDILTLQDKEE;DCIVSGYDILTLQDKEEGYTGKRGFATAE;DFDVTVDLVIPE;DFDVTVDLVIPEKLTGLTKTDTQTIRTLNYE;DIGTPSFQIITAVLPHPLIDNAIIKSQKVGGLATSYNE;EGYTGKRGFATAE;ESFYKGFALTNE;FHFECIGYSPVEIHLTSAE;FNCGGVSINQEE;FYQGNLISKANPTFE;GVVGHNPHLHMALDE;GYTGKRGFATAE;IHLTSAEKGDME;ISSQSVTTQTDDYE;KLTGLTKTDTQTIRTLNYE;LKSFSYRNCE;LVGVPGVTPLLYE;…				1303	310;690;691;692;798;799;800;890;891;1003;1459;1603;1815;1974;2171;2765;2799;3427;4079;4851;5816;6275;6276;8580;9045;9162;9214;9215;9880;9881;10610	True;True;True;True;True;True;True;True;True;True;True;True;True;True;True;True;True;True;True;True;True;True;True;True;True;True;True;True;True;True;True	322;719;720;721;829;830;831;923;924;1036;1498;1646;1859;2019;2218;2826;2827;2861;3511;4174;4955;5931;6397;6398;9004;9496;9618;9671;9672;10351;10352;11102	1240;1241;1242;1243;1244;1245;1246;1247;1248;2843;2844;2845;2846;2847;2848;3263;3264;3265;3266;3267;3268;3269;3270;3271;3272;3273;3274;3275;3276;3277;3278;3632;3633;3634;3635;3636;3637;3638;3639;3640;3641;3642;3643;3644;3645;3646;3647;3648;3649;3650;3651;4062;4063;4064;5788;5789;5790;5791;5792;5793;6214;6215;6216;6914;6915;6916;7442;7443;7444;8101;8102;8103;10409;10410;10411;10412;10413;10414;104…
WP_148680224.1	WP_148680224.1	9	9	9	WP_148680224.1 P-II family nitrogen regulator [Nitrosopumilus maritimus]	1	9	9	9	9	8	9	9	8	9	9	8	9	85.8	85.8	85.8	11.523	113	113	0	195.48	85.8	85.8	85.8	79265000000	27678000000	26395000000	25192000000	5625500000	5242400000	5168500000	65	61	59	185	ATVQVDKAGAVSDAIKDIVGGFTITE;IRSGRGTGSFTAE;KVSSAIADAAFTGKGGDGIITVSSVE;SALNIASKKTGSE;SALNIASKKTGSEAL;VEKVSSAIADAAFTGKGGDGIITVSSVE;YNKVATVITVVDDSE;YNKVATVITVVDDSEVE;YNKVATVITVVDDSEVEKVSSAIADAAFTGKGGDGIITVSSVE				1315	588;3986;5182;8362;8363;10074;10986;10987;10988	True;True;True;True;True;True;True;True;True	614;4079;5291;8779;8780;10548;11488;11489;11490	2414;2415;2416;2417;2418;2419;2420;2421;2422;2423;2424;2425;2426;2427;2428;2429;2430;2431;14839;14840;14841;14842;14843;14844;14845;14846;19168;19169;19170;19171;19172;19173;31441;31442;31443;31444;31445;31446;31447;31448;31449;31450;31451;31452;38017;38018;38019;38020;38021;38022;38023;41489;41490;41491;41492;41493;41494;41495;41496;41497;41498;41499;41500;41501;41502;41503
WP_012216072.1	WP_012216072.1	29	29	29	WP_012216072.1 V-type ATP synthase subunit B [Nitrosopumilus maritimus]	1	29	29	29	28	26	25	28	26	25	28	26	25	68.3	68.3	68.3	50.669	461	461	0	323.31	68.1	58.8	52.3	75646000000	27955000000	25814000000	21877000000	2985599999.9999995	2983999999.9999995	2778400000	107	80	79	266	EVPGRKGYPGYLYTDLSTIYE;FLSQATDE;FLSQATDENRTIEE;GGVQYSKIAE;GSTRADHGEISNQVYDAYSRAQE;GTTGLSIAATNAKFVGKVME;GTTGLSIAATNAKFVGKVMEMPVSRE;IDLKYMDVGDVFE;IDLKYMDVGDVFENE;IKGPLVIVDDVE;IKGPLVIVDDVENAAFDE;ISAAREEVPGRKGYPGYLYTDLSTIYE;ISNQVYDAYSRAQE;ITKIKDKYVDQYYKE;ITKIKDKYVDQYYKEE;MTAEGGVQYSKIAE;NAAFDELVE;NEFLSQATDE;RAGKLNGKKGSVTQVPILSMPSDDITHPIPDLTGYITE;SGALKRSVLFLNTADDPAIE;TAEGGVQYSKIAE;TKDGERRLGKVLE;TLGILWKI…				1123	1625;1950;1951;2342;2673;2697;2698;3136;3137;3563;3564;3991;4056;4129;4130;6822;6889;6987;8024;8581;9234;9548;9627;10093;10172;10346;10458;10481;10852	True;True;True;True;True;True;True;True;True;True;True;True;True;True;True;True;True;True;True;True;True;True;True;True;True;True;True;True;True	1668;1995;1996;2392;2732;2756;2757;2758;3209;3210;3211;3648;3649;4084;4151;4224;4225;6997;7072;7176;8434;9005;9691;9692;10012;10093;10567;10646;10647;10825;10944;10968;11349	6263;6264;6265;6266;6267;6268;7374;7375;7376;7377;8750;8751;8752;10051;10052;10053;10054;10133;10134;10135;10136;10137;10138;10139;10140;10141;10142;11847;11848;11849;11850;11851;11852;11853;11854;11855;11856;11857;13323;13324;13325;13326;13327;13328;13329;14865;14866;14867;14868;14869;14870;14871;14872;15085;15086;15087;15088;15089;15090;15359;15360;15361;15362;15363;15364;15365;15366;15367;1536…
WP_012216174.1	WP_012216174.1	31	31	30	WP_012216174.1 thermosome subunit beta [Nitrosopumilus maritimus]	1	31	31	30	31	26	29	31	26	29	30	25	28	74.9	74.9	74.9	60.921	570	570	0	323.31	74.9	62.6	68.2	72702000000	25959000000	24367000000	22376000000	3734899999.9999995	3796299999.9999995	3393699999.9999995	121	102	112	335	AACMILRIDDVIATQKSAGGPPGGGE;AIPLTLSE;AKIALINTALE;AMQATSKGNMPVVLLKE;DKWVFVE;GCKHPKSVTLLLRGGSQRVVDE;GGMPPGMGGMPPGMPGMGGMGGMPDMGGMM;GGSETKGRDAQKNNIAASKIVAE;GREQLAAEKFADALE;IDVQHPAAKMLVE;ISKTTDNEVGDGTTSAVVLAGALLE;IVAGGGAPE;IVAGGGAPETYAATKLRNWAKSLE;IVHGGMPRKINE;IVHTSLGPRGMDKMLVDSLGDVTITNDGATILKE;KDLGSADLVE;KDLGSADLVEE;KDSESYDVDIDDIKVE;KFADALE;KKAGGSIKDSMIVQGIVLDKE;NAGMDPIDTLTLLRSKQQKGE;QLAAEKFADALE;SDL…				1203	10;303;338;444;1078;2199;2326;2332;2633;3183;4037;4188;4189;4229;4232;4434;4435;4450;4479;4744;6899;7858;8431;8830;9211;9280;9281;9558;9919;10089;10145	True;True;True;True;True;True;True;True;True;True;True;True;True;True;True;True;True;True;True;True;True;True;True;True;True;True;True;True;True;True;True	10;315;351;460;461;1111;2247;2375;2382;2692;3259;3260;4130;4284;4285;4326;4330;4331;4535;4536;4551;4582;4848;7082;8170;8171;8849;9264;9667;9739;9740;10022;10391;10563;10619	27;28;29;30;31;32;1215;1216;1217;1218;1219;1220;1361;1362;1363;1778;1779;1780;1781;1782;1783;1784;1785;1786;1787;1788;4327;4328;4329;4330;4331;4332;8216;8217;8218;8219;8691;8692;8713;8714;8715;8716;8717;8718;8719;8720;8721;8722;8723;8724;9893;9894;9895;9896;9897;9898;12018;12019;12020;12021;12022;12023;12024;12025;12026;12027;12028;15012;15013;15563;15564;15565;15566;15567;15701;15702;15703;15704…
WP_012215960.1	WP_012215960.1	31	30	30	WP_012215960.1 thermosome subunit beta [Nitrosopumilus maritimus]	1	31	30	30	26	30	29	25	29	28	25	29	28	73.3	71.7	71.7	58.417	540	540	0	323.31	65.9	72.6	71.7	71537000000	21774000000	25053000000	24709000000	2817700000	3017599999.9999995	3032199999.9999995	100	120	121	341	AACMILRIDDVIAVSGGPGGGGMPPMG;ASIQQGPNGPVLVLKE;DLLKKDVHSSTIIDGYQAAAE;DLLKKDVHSSTIIDGYQAAAEKTLE;DYFVDLE;GCKHPQSVTMLIRGGSQRVIDE;IDVQHPAAKMMVE;IRISDPTQMQMFLE;IRISDPTQMQMFLEE;IRISDPTQMQMFLEEE;IVAGGGAPE;IVHSGMPTKIDKANIALLNSALE;IVHSGMPTKIDKANIALLNSALEIE;KDLGSANLVHQKKVE;KKSGGSIQDTQIVKGIVLDKE;LVKSSLGPRGLDKMLVDSLGDVTITNDGATILKE;MSSEIRISDPTQMQMFLE;NIKVEKKSGGSIQDTQIVKGIVLDKE;QIIKSATE;QLAIKKYAE;QLAIKKYAEALE;SA…				1062	11;533;1123;1124;1356;2200;3184;3961;3962;3963;4188;4230;4231;4436;4772;6301;6818;7147;7788;7860;7861;8366;8428;8433;8434;8535;8536;8834;10028;10146;10259	True;True;True;True;True;True;True;True;True;True;False;True;True;True;True;True;True;True;True;True;True;True;True;True;True;True;True;True;True;True;True	11;555;556;1156;1157;1391;2248;3261;3262;4050;4051;4052;4053;4054;4284;4327;4328;4329;4537;4876;6424;6993;7351;8069;8173;8174;8175;8176;8783;8846;8851;8852;8957;8958;9268;9269;10502;10620;10737	33;34;35;36;37;38;39;40;41;42;43;44;2209;2210;2211;2212;2213;2214;4499;4500;4501;4502;4503;4504;4505;4506;4507;4508;4509;4510;4511;4512;4513;4514;5402;8220;8221;8222;8223;8224;8225;12029;12030;12031;12032;12033;12034;12035;14748;14749;14750;14751;14752;14753;14754;14755;14756;14757;14758;14759;14760;14761;14762;14763;14764;15563;15564;15565;15707;15708;15709;15710;15711;15712;15713;15714;15715;15…
WP_012214731.1	WP_012214731.1	64	64	64	WP_012214731.1 DNA-directed RNA polymerase subunit A [Nitrosopumilus maritimus]	1	64	64	64	56	59	60	56	59	60	56	59	60	47.3	47.3	47.3	140.17	1263	1263	0	323.31	45.4	45.4	46.9	68962000000	24197000000	22282000000	22482000000	2228400000	2169900000	2270400000	182	186	184	552	AALSSNKKFKME;AARNALINE;AFNPSRLIE;AVAMKLTIPE;AVAMKLTIPEIVTE;DDLTHKMVDIIRVNQRLKE;DGIDVQKSDHGE;DGIDVQKSDHGEAFNPSRLIE;DGMPVQGGLMDGRLGTLE;DGMPVQGGLMDGRLGTLEPGQKCLTCGNTAARCPGHFGHLE;DLNVFKTIKE;DRSTIAETLE;FFFHAMGGRE;GLVDTAVRTQQSGYMQRRLINALE;GYNNRALTHYQE;GYNNRALTHYQEHDDNPDAHGFVKSNYRE;GYNNRALTHYQEHDDNPDAHGFVKSNYREGLSALE;HDDNPDAHGFVKSNYRE;HDDNPDAHGFVKSNYREGLSALE;HRLLPITIRE;IAGTLGIE;IAGTLGIEAARNALINE;IEQLKGI…				280	27;50;188;596;597;827;934;935;956;957;1135;1227;1755;2555;2794;2795;2796;2829;2830;2933;3000;3001;3245;3585;4098;4182;4284;4621;4622;5672;5673;5722;5727;5925;6260;6261;6745;6746;6747;7385;7386;7517;7627;8097;8098;8107;8243;8297;8298;8453;8717;8718;8978;8979;9433;9921;9985;9986;10048;10302;10749;10798;10799;10800	True;True;True;True;True;True;True;True;True;True;True;True;True;True;True;True;True;True;True;True;True;True;True;True;True;True;True;True;True;True;True;True;True;True;True;True;True;True;True;True;True;True;True;True;True;True;True;True;True;True;True;True;True;True;True;True;True;True;True;True;True;True;True;True	28;52;193;622;623;624;858;967;968;989;990;1168;1262;1799;2609;2856;2857;2858;2894;2895;3000;3070;3071;3323;3671;4193;4278;4384;4724;4725;5785;5786;5835;5840;6042;6382;6383;6916;6917;6918;7596;7597;7731;7844;8511;8512;8521;8658;8712;8713;8872;9147;9148;9424;9425;9896;10393;10459;10460;10522;10781;11245;11294;11295;11296	123;124;125;126;127;128;200;201;202;744;745;746;747;748;749;2466;2467;2468;2469;2470;2471;2472;3375;3376;3377;3378;3379;3380;3381;3382;3383;3799;3800;3801;3802;3803;3804;3805;3806;3807;3876;3877;3878;3879;3880;3881;3882;3883;3884;4552;4911;6699;6700;6701;6702;9601;9602;9603;9604;10524;10525;10526;10527;10528;10529;10530;10531;10532;10533;10534;10535;10536;10537;10538;10539;10540;10541;10705;10706…
WP_016939485.1	WP_016939485.1	6	6	6	WP_016939485.1 MULTISPECIES: methane monooxygenase/ammonia monooxygenase subunit C [Nitrosopumilus]	1	6	6	6	6	5	5	6	5	5	6	5	5	27.3	27.3	27.3	21.061	187	187	0	25.629	27.3	22.5	22.5	67190000000	22294000000	21986000000	22910000000	8941400000	9057600000	9664700000	27	29	28	84	AQMPALIPKE;AQMPALIPKEVE;GKLYSRSIP;LGAETPGENPYVAE;MWHFWFVEE;MYKMALE				1210	496;497;2457;5550;6862;6876	True;True;True;True;True;True	515;516;517;2509;5661;7042;7057;7058	1979;1980;1981;1982;1983;1984;1985;1986;1987;1988;1989;1990;1991;9200;9201;9202;9203;9204;20540;20541;20542;25601;25642;25643;25644;25645;25646;25647;25648;25649;25650;25651;25652;25653;25654;25655;25656
WP_012216074.1	WP_012216074.1	19	19	19	WP_012216074.1 V-type ATP synthase subunit E [Nitrosopumilus maritimus]	1	19	19	19	17	17	17	17	17	17	17	17	17	92.4	92.4	92.4	21.517	198	198	0	202.01	92.4	92.4	92.4	65529000000	21608000000	22387000000	21534000000	3211799999.9999995	3277999999.9999995	3443499999.9999995	78	80	85	243	ADKIEKQIMGSADIE;ADKIEKQIMGSADIEARNKQLMALE;ARNKQLMALE;ATQILGTSE;DAVDKVFSKALE;DAVDKVFSKALEQIANADRSGDYSNLIKTMITE;FDKIIADGKKE;IASKFGVGE;ITVTTNAKDKDVVQSTLSQFPGSE;KQIMGSADIE;KQIMGSADIEARNKQLMALE;KSVISNVE;LSSDTIDCLGGVVVKSKDGAMTFDNTIDARIE;QEFDKIIADGKKE;QIANADRSGDYSNLIKTMITE;RLKPLIRKE;SLKTLDDSVPKLE;SLKTLDDSVPKLEQE;TTISKILE				1125	96;97;513;581;791;792;1696;3047;4184;4973;4974;5058;6174;7708;7771;8206;8846;8847;9828	True;True;True;True;True;True;True;True;True;True;True;True;True;True;True;True;True;True;True	100;101;534;535;607;822;823;1740;3118;4280;5079;5080;5081;5165;6295;6296;7947;8045;8046;8621;9281;9282;10298	398;399;400;401;402;403;404;405;2130;2131;2132;2133;2134;2135;2136;2137;2138;2139;2384;2385;2386;2387;3231;3232;3233;3234;3235;3236;3237;6518;6519;6520;6521;6522;6523;11558;11559;11560;11561;11562;11563;15547;15548;15549;15550;15551;15552;18448;18449;18450;18451;18452;18453;18746;18747;18748;18749;22976;22977;22978;22979;22980;22981;22982;22983;22984;22985;22986;22987;22988;22989;22990;22991;2299…
WP_012214730.1	WP_012214730.1	58	58	58	WP_012214730.1 DNA-directed RNA polymerase subunit B [Nitrosopumilus maritimus]	1	58	58	58	55	54	52	55	54	52	55	54	52	59.4	59.4	59.4	124.59	1115	1115	0	323.31	58	58.1	57	65339000000	21433000000	21128000000	22779000000	1563199999.9999998	1637899999.9999998	1590399999.9999998	190	181	184	555	AACKLLE;ADSSTKRWPVIQDILKRE;AKQYPGGMRDAFEIPNAE;AKQYPGGMRDAFEIPNAEDNIRGYKGE;ARDLHATHFGRICPSETPE;ARLRNVSYSAPVMME;ASFEKAGDVPTAKDAIVYISKRIAPGMLE;ASFEKAGDVPTAKDAIVYISKRIAPGMLEE;ASVVEDGKILE;DGVVATEAPVKGGDILIGKTSPPRFME;DGVVATEAPVKGGDILIGKTSPPRFMEE;DLKKDGTRIFVDGRLIGYYKDGEQLAE;DLPYTASGMSPDVLINPHAFPSRMTVGMMME;DLSYNKIIVDRE;DRPAGQNCVVAVLPFDGYNIE;EDGVVATEAPVKGGDILIGKTSPPRFME;EFQIKRAE;FLERGLQSIINE;GGKMYKIRARDMR…				279	9;121;361;362;507;511;522;523;548;977;978;1116;1137;1143;1220;1407;1442;1914;2317;2363;2364;2630;2669;2857;2983;2984;3330;3883;4207;4338;4339;4372;4863;5344;5345;6539;6787;6893;6945;6946;8041;8042;8124;8290;8426;8665;8666;9001;9039;9040;9467;9647;9648;10126;10127;10177;10398;10399	True;True;True;True;True;True;True;True;True;True;True;True;True;True;True;True;True;True;True;True;True;True;True;True;True;True;True;True;True;True;True;True;True;True;True;True;True;True;True;True;True;True;True;True;True;True;True;True;True;True;True;True;True;True;True;True;True;True	9;125;375;376;528;532;544;545;571;1010;1011;1149;1170;1176;1254;1444;1480;1959;2366;2414;2415;2689;2728;2922;3053;3054;3410;3972;4304;4438;4439;4473;4967;5455;5456;6687;6961;7076;7129;7130;8451;8452;8538;8705;8844;9093;9094;9451;9490;9491;9931;10113;10114;10600;10601;10654;10880;10881	26;496;497;498;1457;1458;1459;1460;1461;1462;1463;1464;1465;1466;1467;1468;2098;2099;2100;2101;2102;2103;2104;2105;2121;2122;2123;2124;2125;2126;2164;2165;2166;2167;2258;2259;2260;3948;3949;3950;3951;3952;3953;3954;3955;3956;3957;3958;3959;3960;4462;4463;4464;4465;4466;4467;4559;4560;4561;4562;4563;4564;4565;4566;4567;4568;4569;4570;4571;4572;4573;4574;4575;4595;4596;4597;4598;4599;4600;4880;4881…
WP_012215691.1	WP_012215691.1	23	23	23	WP_012215691.1 enoyl-CoA hydratase-related protein [Nitrosopumilus maritimus]	1	23	23	23	23	22	22	23	22	22	23	22	22	89.3	89.3	89.3	27.152	253	253	0	235.19	89.3	89.3	85	63837000000	19576000000	20054000000	24207000000	3294499999.9999995	3095099999.9999995	3512499999.9999995	68	72	77	217	ALKMAQQIAGNSTMGVQMSKVAINKGRNADLDTGLGLE;EALKMAQQIAGNSTMGVQMSKVAINKGRNADLDTGLGLE;ELNHNDDVKVIILTGEGE;GEKAFSAGADIE;IGLVNHVVPLASLQE;IGLVNHVVPLASLQEE;ILAWRNCFTHPDRQE;KAFSAGADIE;LAMSCDIRIAADTAKLGQPE;LIKTFEE;LNHNDDVKVIILTGE;LNHNDDVKVIILTGEGE;LNHNDDVKVIILTGEGEKAFSAGADIE;LVKQPTIAAVNGFALGGGCE;LVYTGKMIKAE;LVYTGKMIKAEE;LVYTGKMIKAEEAKE;RMTAFVNKSKK;SLVTTSTSDGICTVKINRPDKLNAMNTDVAKE;SVEYAKTGQLVTATVE;YAKTGQLVTATVE…				890	403;1387;1538;2256;3377;3378;3644;4337;5278;5698;5965;5966;5967;6297;6338;6339;6340;8232;8897;9149;10767;10977;10978	True;True;True;True;True;True;True;True;True;True;True;True;True;True;True;True;True;True;True;True;True;True;True	418;1424;1579;2304;3458;3459;3460;3730;4437;5387;5811;6084;6085;6086;6419;6420;6461;6462;6463;6464;6465;8647;9337;9338;9605;11263;11478;11479;11480	1627;1628;1629;1630;1631;1632;1633;1634;5546;5547;5548;6002;6003;6004;6005;6006;6007;8422;8423;8424;12697;12698;12699;12700;12701;12702;12703;12704;12705;13609;13610;13611;13612;13613;13614;13615;16105;16106;16107;16108;19513;19514;19515;19516;19517;21129;21130;21131;21132;21133;21134;22142;22143;22144;22145;22146;22147;22148;22149;22150;22151;22152;22153;22154;22155;22156;22157;22158;23428;23429…
WP_012214777.1	WP_012214777.1	12	12	12	WP_012214777.1 superoxide dismutase [Nitrosopumilus maritimus]	1	12	12	12	11	12	11	11	12	11	11	12	11	74.8	74.8	74.8	23.313	206	206	0	140.2	61.7	74.8	61.7	58777000000	18705000000	20640000000	19432000000	3157699999.9999995	3482799999.9999995	3330799999.9999995	65	67	73	205	AWWNVVNWDE;AWWNVVNWDEVENRFSKAK;GKYTLPE;GKYTLPEMPYAYDALEPHIDARTME;GLVPLLGCDVWE;HAYYLNYQNKRPAYIE;IHHTKHHQTYTDKLNAALE;IQDKDILDILSDINSVPE;KFSSTTAVIQGSGWGWLVYNPSSGKVEYKSMPNQTSPRTE;MPYAYDALEPHIDARTME;TCPAEIQDKDILDILSDINSVPE;YKSMPNQTSPRTE				310	652;653;2475;2476;2560;2823;3422;3898;4534;6773;9278;10928	True;True;True;True;True;True;True;True;True;True;True;True	680;681;2527;2528;2529;2614;2885;3506;3987;4637;6947;9737;11426;11427;11428	2702;2703;2704;2705;2706;2707;2708;2709;2710;2711;2712;2713;2714;2715;2716;9272;9273;9274;9275;9276;9277;9278;9279;9280;9281;9282;9283;9284;9285;9286;9287;9288;9289;9290;9291;9292;9293;9294;9613;9614;9615;9616;9617;9618;10651;10652;10653;10654;10655;10656;10657;12848;12849;12850;12851;12852;12853;12854;12855;12856;12857;12858;12859;12860;12861;12862;12863;12864;12865;12866;12867;12868;12869;12870…
WP_012214593.1	WP_012214593.1	10	10	10	WP_012214593.1 thioredoxin [Nitrosopumilus maritimus]	1	10	10	10	10	10	10	10	10	10	10	10	10	99.1	99.1	99.1	11.944	108	108	0	85.147	99.1	99.1	99.1	56925000000	18995000000	20037000000	17894000000	4839300000	4901300000	5110800000	27	31	33	91	GITQISDAKSWE;IVSQQVGAASKE;LASDYDGKVKFVKVNVDE;LASDYDGKVKFVKVNVDEANE;LASKYNVFSIPTLILLNKGE;LASKYNVFSIPTLILLNKGEIVSQQVGAASKE;SYKNMIDRALA;VDVINSDLPVFVDFWAE;WCGPCRMVGPVVE;WCGPCRMVGPVVEE				173	2404;4277;5299;5300;5302;5303;9221;10040;10699;10700	True;True;True;True;True;True;True;True;True;True	2456;4377;5409;5410;5412;5413;9678;10514;11192;11193;11194	8984;8985;8986;8987;8988;15884;15885;15886;19615;19616;19617;19618;19619;19620;19621;19622;19623;19624;19625;19626;19627;19631;19632;19633;19634;19635;19636;19637;19638;19639;19640;19641;19642;19643;19644;19645;19646;19647;19648;19649;34577;34578;34579;34580;34581;34582;37842;37843;37844;40413;40414;40415;40416;40417;40418;40419
WP_012215685.1	WP_012215685.1	30	30	30	WP_012215685.1 DNA primase DnaG [Nitrosopumilus maritimus]	1	30	30	30	27	26	25	27	26	25	27	26	25	98.2	98.2	98.2	40.928	380	380	0	208.22	93.4	78.4	93.7	54964000000	19390000000	17556000000	18018000000	1801899999.9999998	1635799999.9999998	1782999999.9999998	109	96	106	311	AIDDVRAAKKDDIVKRAKE;AVALDGDNNE;CVVGHRVAKLSNSDGMTLKTFGDLGVA;EIKGGKPAPTLQNE;EIKGGKPAPTLQNEDDKPLAE;GAKIDESIKE;GAKNAGIECVVGHRVAKLSNSDGMTLKTFGDLGVA;GESMLNDVHQGDSKKLTTYGPSKLTCSSGLADSNWVILVE;GLLGPEMNLNE;GRADVINLLRAGYDNALAIE;IFKVPISE;IKGGKPAPTLQNE;IKGGKPAPTLQNEDDKPLAE;IKQKWATKTVSE;ILSPVAE;ILSPVAEE;LKSVVPIDYE;LQRVSKVGRIE;LRADNDVEVEE;LTPQRIDE;MAAKVFPNLNE;MAAKVFPNLNETLE;PQSGIVKYHVKLSYE;RADIIGAIFGQTE;SIDKVGP…				886	263;594;720;1469;1470;2186;2187;2268;2525;2627;3294;3559;3560;3608;3742;3743;5825;6058;6066;6232;6363;6364;7654;8023;8667;8910;9903;10002;10502;10653	True;True;True;True;True;True;True;True;True;True;True;True;True;True;True;True;True;True;True;True;True;True;True;True;True;True;True;True;True;True	272;620;749;1509;1510;2234;2235;2316;2578;2686;3372;3644;3645;3694;3828;3829;5940;6177;6185;6354;6490;6491;6492;7874;8433;9095;9351;10375;10476;10989;11145	1038;1039;1040;1041;1042;1043;1044;1045;1046;1047;1048;2455;2456;2457;2929;5820;5821;5822;5823;5824;5825;5826;8170;8171;8172;8173;8174;8175;8176;8455;8456;8457;9487;9488;9854;9855;9856;9857;9858;9859;9860;9861;9862;9863;9864;9865;9866;9867;9868;9869;9870;9871;9872;9873;9874;9875;12405;12406;12407;12408;12409;13309;13310;13311;13312;13313;13314;13315;13316;13486;13487;13488;13489;13490;13491;13960…
WP_012215492.1	WP_012215492.1	19	19	19	WP_012215492.1 LLM class flavin-dependent oxidoreductase [Nitrosopumilus maritimus]	1	19	19	19	18	16	17	18	16	17	18	16	17	37	37	37	41.617	368	368	0	135.39	35.1	34.2	35.3	54181000000	20805000000	17439000000	15937000000	3729699999.9999995	3971599999.9999995	3678099999.9999995	63	62	72	197	AVARSSTAVGTPDDIIPTFE;AVKVSLFKPE;DAEESWARMKE;DHAAQIKKSMDE;DHAAQIKKSMDENNRTQE;DHAAQIKKSMDENNRTQEE;ESWARMKE;FCIPFEKPVSKWE;FCIPFEKPVSKWEE;GFDFVKYFTE;GKYYKLE;IEGFDFVKYFTE;LFEDHAAQIKKSMDE;TIHTLYKSTPDNTVDYE;VLRVHNLKE;VLRVHNLKEIE;WIVKMRE;YSMSNQE;YSMSNQEWIVKMRE				786	598;628;742;980;981;982;1610;1668;1669;2278;2477;3202;5510;9505;10378;10379;10723;11055;11056	True;True;True;True;True;True;True;True;True;True;True;True;True;True;True;True;True;True;True	625;655;771;1013;1014;1015;1653;1712;1713;2327;2530;3280;5621;9969;10859;10860;11218;11559;11560	2473;2474;2475;2476;2477;2614;2615;2616;2617;2618;2619;2620;3013;3965;3966;3967;3968;3969;3970;3971;3972;3973;3974;3975;3976;3977;3978;3979;3980;3981;3982;3983;3984;3985;3986;3987;3988;6234;6235;6236;6422;6423;6424;6425;6426;6427;6428;6429;6430;6431;8524;8525;8526;8527;8528;8529;9295;12085;12086;12087;12088;12089;12090;12091;20403;20404;35719;35720;35721;35722;35723;35724;39254;39255;39256;39257;…
WP_012216073.1	WP_012216073.1	20	20	20	WP_012216073.1 V-type ATP synthase subunit A [Nitrosopumilus maritimus]	1	20	20	20	19	19	19	19	19	19	19	19	19	43.6	43.6	43.6	65.181	592	592	0	217.35	43.6	42.2	39.4	54075000000	18629000000	17319000000	18127000000	2322500000	2306800000	2198600000	95	86	71	252	AAQGRIVWVSGPAVRADGMSE;ASGSFIGRGITTTPVDMAKKYHFVPSVSNGDE;ASGSFIGRGITTTPVDMAKKYHFVPSVSNGDEVAAGNVIGVVQE;ASIYTGVTIAE;DWLSLRSE;FKSITGVKVSN;GYPSYLASRLAE;HSIMVPPDHKGGKISNLVSE;IVRLLGPE;IVRLLGPEALPDEE;TVLATTE;TVLATTEGE;TVLATTEGEGE;TVTVGDSKLVGE;VAAGNVIGVVQE;VARMVKIGLLQQNSFDDVDTYCSPE;VLVEFPHLKDPRSGKPLMDRTVLVANTSNMPVAARE;VYGVLQRE;YYRDMGKDVVLVADSTSRWAE;YYRDMGKDVVLVADSTSRWAEALRE				1124	45;528;529;534;1343;1886;2797;2941;4265;4266;9875;9876;9877;9901;9952;9984;10387;10686;11119;11120	True;True;True;True;True;True;True;True;True;True;True;True;True;True;True;True;True;True;True;True	46;47;550;551;557;1378;1931;2859;3009;4365;4366;10346;10347;10348;10373;10425;10458;10868;11179;11623;11624	182;183;184;185;186;187;188;189;190;2185;2186;2187;2188;2189;2190;2191;2192;2193;2194;2195;2215;2216;2217;5356;5357;5358;5359;5360;5361;7166;7167;7168;7169;7170;7171;7172;10542;10543;10544;10545;10546;10547;11136;11137;11138;11139;11140;11141;11142;11143;11144;11145;11146;11147;15843;15844;15845;15846;15847;15848;37174;37175;37176;37177;37178;37179;37180;37181;37269;37270;37271;37495;37496;37497;…
WP_012215921.1	WP_012215921.1	4	4	4	WP_012215921.1 MULTISPECIES: hypothetical protein [Nitrosopumilus]	1	4	4	4	4	3	3	4	3	3	4	3	3	98.6	98.6	98.6	7.9419	70	70	0	69.187	98.6	55.7	55.7	51754000000	17144000000	17625000000	16986000000	9095700000	8066899999.999999	7725699999.999999	21	18	22	61	ANKPLLNQINWIWVNNLMNQKADLNPSSAE;GRSFQEWLGQQDQAVVAKTRAGDE;LLDWVTSGQIDAMRK;WLGQQDQAVVAKTRAGDE				1029	461;2648;5859;10731	True;True;True;True	479;2707;5974;5975;11226	1849;9956;9957;9958;9959;9960;9961;9962;9963;21741;21742;21743;21744;21745;21746;21747;21748;21749;21750;21751;21752;21753;21754;21755;21756;40527;40528;40529;40530;40531;40532
WP_012214488.1	WP_012214488.1	49	49	46	WP_012214488.1 CDC48 family AAA ATPase [Nitrosopumilus maritimus]	1	49	49	46	45	43	46	45	43	46	43	40	43	55.5	55.5	55.5	79.663	722	722	0	323.31	51	51	55.3	51605000000	17009000000	16307000000	18290000000	1584799999.9999998	1533699999.9999998	1504599999.9999998	119	119	126	364	AAMKCLRRLLPILNLE;AKVTMKHFE;AKVTMKHFEE;ANFVSVRGPE;ANFVSVRGPELLSKWVGESE;AREKAPSIIFVDE;AYTRDVGRGVARIDYDSMDTLNASTGDVIE;DFQKALIE;DIGGLTDE;FLDKHPDVKDVE;FLDKHPDVKDVEKSSIE;IDSIAPIRGAGGE;IDSIAPIRGAGGETAVTE;IDSIAPKREE;IDSIAPKREEVTGE;IFKRARQSAPCVVFFDE;IMSKFYGE;IMSKFYGESE;INAEKIPMGDDVDME;INAEKIPMGDDVDMEKIAE;ITDGMSGADTSSIANTAVSLVIHE;KAPSIIFVDE;KGETLRGVPQVTYE;KGETLRGVPQVTYEDIGGLTDE;KIPMGDDVDME;KIPMGDDVDMEKIAE;…				94	30;373;374;457;458;508;672;908;1000;1901;1902;3163;3164;3166;3167;3290;3795;3796;3805;3806;4102;4369;4555;4556;4703;4704;4797;4856;5190;5917;5918;6019;6544;6545;7828;7829;8255;8301;8310;8924;8925;8926;8987;9614;9662;9663;10088;10113;10156	True;True;True;True;True;True;True;True;True;True;True;True;True;True;True;True;True;True;True;True;True;True;True;True;True;True;True;True;True;True;True;True;True;True;True;True;True;True;True;True;True;True;True;True;True;True;True;True;True	31;387;388;475;476;529;700;941;1033;1946;1947;3239;3240;3242;3243;3368;3883;3884;3893;3894;4197;4470;4658;4659;4807;4808;4901;4960;5299;6034;6035;6138;6692;6693;6694;8128;8129;8130;8670;8716;8725;9366;9367;9368;9434;9435;10080;10128;10129;10562;10587;10630	134;135;136;1507;1508;1509;1510;1511;1512;1513;1514;1515;1516;1837;1838;1839;1840;1841;1842;1843;2106;2107;2108;2109;2110;2111;2781;2782;2783;2784;2785;2786;3710;3711;3712;3713;4055;4056;7214;7215;7216;7217;7218;7219;7220;7221;7222;7223;7224;7225;7226;11939;11940;11941;11942;11943;11944;11949;11950;11951;11952;11953;11954;11955;11956;11957;11958;11959;12395;12396;12397;14133;14134;14135;14136;141…
WP_012215911.1	WP_012215911.1	27	27	27	WP_012215911.1 thrombospondin type 3 repeat-containing protein [Nitrosopumilus maritimus]	1	27	27	27	26	25	25	26	25	25	26	25	25	67.2	67.2	67.2	86.669	792	792	0	196.77	67.2	67.2	67.2	50941000000	14924000000	19367000000	16651000000	3023499999.9999995	3194699999.9999995	3279899999.9999995	62	55	65	182	DGCPDISPQGGPGGLPDSDGDGFVDTVDKCPNQPE;DGCPDVDNVQPDTDGDGVPDVMDMCPTQNE;DHIDQCPNLRE;DQCPLVPE;DYDGIEDHIDQCPNLRE;DYDGIEDHIDQCPNLREKYNKFQDE;GAIDGCPSNFVPWYDE;GAIDGCPSNFVPWYDEDYDGIEDHIDQCPNLRE;HDLCPLEPE;HDLCPLEPEDYDGDNDTDGCPDS;IHNGFQDRDGCPDSYGTGDRDRDGIIDGLDQCPTAKE;NYNGFQDE;QSRYKHDADLDDIINE;RYNGFQDDDGCPDIPPYTSDSDSDMDGIPNSIDQCPTVKE;RYNGFQDE;SFVVDSDNDGILDVDDDCPLVAE;SVMDSDGDGIRDSLDQCPSEPE;SWNKYNDADGCPDIAPE;SWN…				1024	921;924;987;1200;1353;1354;2180;2181;2836;2837;3428;7598;7950;8313;8314;8575;9179;9206;9207;9399;9400;9401;9912;9915;9916;9936;9937	True;True;True;True;True;True;True;True;True;True;True;True;True;True;True;True;True;True;True;True;True;True;True;True;True;True;True	954;957;1020;1234;1388;1389;2227;2228;2901;2902;3512;7815;8312;8313;8728;8729;8730;8999;9635;9662;9663;9862;9863;9864;10384;10387;10388;10409;10410	3756;3757;3758;3766;3767;3768;4001;4002;4003;4004;4005;4006;4797;4798;4799;4800;4801;4802;5388;5389;5390;5391;5392;5393;5394;5395;5396;5397;5398;8139;8140;8141;8142;8143;8144;8145;10735;10736;10737;10738;10739;10740;12887;12888;12889;12890;12891;12892;12893;12894;12895;12896;12897;28224;28225;28226;28227;29731;29732;29733;29734;29735;29736;29737;29738;29739;29740;29741;29742;29743;29744;29745;312…
WP_012214727.1	WP_012214727.1	9	9	9	WP_012214727.1 PEFG-CTERM sorting domain-containing protein [Nitrosopumilus maritimus]	1	9	9	9	8	9	7	8	9	7	8	9	7	25.6	25.6	25.6	29.969	285	285	0	52.551	25.6	25.6	23.9	50924000000	16510000000	18708000000	15705000000	8572999999.999999	10243000000	8791100000	31	35	35	101	FKIGPTWTE;FKIGPTWTEDGFYE;GMFGTEFKIGPTWTE;GMFGTEFKIGPTWTEDGFYE;IKAQQGSAALYTME;SSYSSDIFEPIKPVVTIDAGIE;VLVEVNGGMAE;VLVEVNGGMAEKTAVTE;VNGGMAEKTAVTE				276	1867;1868;2574;2575;3545;9068;10388;10389;10437	True;True;True;True;True;True;True;True;True	1911;1912;2629;2630;2631;3629;3630;9519;10869;10870;10871;10921;10922	7103;7104;7105;7106;7107;7108;7109;7110;9666;9667;9668;9669;9670;9671;9672;13245;13246;13247;13248;13249;13250;13251;13252;13253;34035;34036;34037;39296;39297;39298;39299;39300;39301;39302;39303;39304;39305;39306;39307;39460;39461;39462;39463;39464;39465;39466
WP_012214483.1	WP_012214483.1	26	26	26	WP_012214483.1 molecular chaperone DnaK [Nitrosopumilus maritimus]	1	26	26	26	23	23	24	23	23	24	23	23	24	63.2	63.2	63.2	68.164	636	636	0	231.39	53.5	53.5	63.2	50777000000	16909000000	17553000000	16315000000	1731199999.9999998	1946999999.9999998	1769299999.9999998	87	78	98	263	AESYIYTTE;ALQSIVNE;DAEKFSEE;DAKLSNSDINKIVMIGGPTRIPLVKKFVSE;GELLVGEPARRQAVTNPDNTIIAAKRKMGSDYTFKIQDKE;GKVIGIDLGTSNSAAAVMMGGKPTIIPAAE;GQTAAGKAFPSVVAFSKE;GVDLSQDTTAMTRIRE;KIDLKNEAE;KLVNHDLKDKISQE;LIGPIVDRCKPSIQKALE;LLVGEPARRQAVTNPDNTIIAAKRKMGSDYTFKIQDKE;LRLTRSKLDE;LYKNAAPPPGADGQQGADGQQGADGQQGADGQQGADGQQGADGQTTE;PTAASLAFGLDKAKE;QGIKITDAVKE;SGVDPME;SYIYTTE;SYIYTTEKLVNHDLKDKISQE;TDVNLPFIAHDPSSGAKNLE;TLG…				90	163;413;744;761;2260;2472;2624;2717;4646;4860;5680;5933;6080;6351;7659;7748;8639;9217;9218;9330;9625;10231;10298;10334;10422;10926	True;True;True;True;True;True;True;True;True;True;True;True;True;True;True;True;True;True;True;True;True;True;True;True;True;True	167;428;773;790;2308;2524;2683;2777;4749;4964;5793;6050;6200;6476;7879;8008;8009;9063;9674;9675;9789;10091;10709;10777;10813;10905;11424	634;635;1672;1673;1674;1675;1676;3016;3017;3086;3087;3088;3089;3090;3091;3092;8431;8432;8433;9260;9261;9262;9263;9264;9265;9840;9841;9842;9843;9844;9845;10226;10227;10228;10229;10230;10231;17297;17298;17299;17300;17301;17302;17303;18073;18074;18075;18076;18077;18078;18079;18080;18081;21062;21063;21064;21065;21066;21067;21068;21069;21070;22008;22009;22628;22629;22630;22631;22632;22633;23617;28464;…
WP_012215131.1	WP_012215131.1	27	27	27	WP_012215131.1 elongation factor EF-2 [Nitrosopumilus maritimus]	1	27	27	27	22	25	23	22	25	23	22	25	23	36.6	36.6	36.6	80.11	730	730	0	212.06	30.4	36.6	31.1	50432000000	16452000000	17032000000	16948000000	2455000000	2470500000	2434700000	81	78	75	234	ARAGNTLSTVKDIPMFE;ERVKPVLFINKVDRLIKE;GIMTQTE;GRVQSVNFFMGNQRE;GRVQSVNFFMGNQREQVGE;GVKYVSEPVVQVAIEPKHPKDLPKLVE;IATMLRTGE;IVTSEPLINYRE;KAPLADAVLGMVVKHHPAPAE;KVADLVE;LGAGNIPALLGLTE;LGAGNIPALLGLTEARAGNTLSTVKDIPMFE;NEKVADLVE;RGITFKDVIDAYE;RGITFKDVIDAYENE;RGITFKDVIDAYENEKVADLVE;SGETIVAGMGVLHLDVATHRIQDAKVE;STDSINSGFDE;TFTLSEE;TIVAGMGVLHLDVATHRIQDAKVE;TVTRMALE;TVTRMALEE;VLKQLTIEDPNLVVKIDE;VLKQLTIEDPNLVVKI…				556	504;1598;2387;2653;2654;2738;3056;4286;4368;5136;5551;5552;6994;8116;8117;8118;8591;9074;9410;9535;9899;9900;10357;10358;10408;10654;10655	True;True;True;True;True;True;True;True;True;True;True;True;True;True;True;True;True;True;True;True;True;True;True;True;True;True;True	524;525;1641;2439;2712;2713;2799;3127;3128;4386;4469;5245;5662;5663;7183;8530;8531;8532;9015;9525;9873;9999;10371;10372;10836;10837;10890;11146;11147	2081;2082;2083;2084;2085;2086;2087;2088;2089;6201;6202;8927;8928;9983;9984;9985;9986;9987;9988;9989;9990;9991;9992;9993;9994;10315;10316;10317;10318;10319;10320;10321;10322;10323;11582;11583;11584;11585;11586;15911;15912;15913;16216;19009;19010;19011;19012;20543;20544;20545;20546;26070;26071;26072;30560;30561;30562;30563;30564;30565;30566;30567;30568;30569;30570;30571;32271;32272;32273;32274;3227…
WP_238523217.1	WP_238523217.1	5	5	5	WP_238523217.1 DUF5679 domain-containing protein [Nitrosopumilus maritimus]	1	5	5	5	5	5	5	5	5	5	5	5	5	97.9	97.9	97.9	5.4304	48	48	0	94.551	97.9	97.9	97.9	48928000000	22277000000	13033000000	13618000000	12652000000	8048999999.999999	8115399999.999999	25	20	25	70	CGTNVFRIGKME;KRDIKDPKE;KRDIKDPKETKLKNGRPAVKGTCPE;TKLKNGRPAVKGTCPE;VTAYCVKCRE				1416	685;4990;4991;9574;10545	True;True;True;True;True	713;714;5097;5098;10038;10039;11034;11035	2823;2824;2825;2826;2827;2828;2829;2830;2831;2832;18505;18506;18507;18508;18509;18510;18511;18512;36051;36052;36053;36054;36055;36056;36057;36058;36059;36060;36061;36062;36063;36064;36065;36066;36067;36068;36069;36070;36071;39858;39859;39860;39861;39862;39863;39864;39865;39866;39867
WP_012215737.1	WP_012215737.1	31	31	31	WP_012215737.1 multicopper oxidase domain-containing protein [Nitrosopumilus maritimus]	1	31	31	31	27	28	28	27	28	28	27	28	28	78.6	78.6	78.6	49.623	444	444	0	208.97	73	69.6	74.5	45906000000	15370000000	15588000000	14948000000	2746300000	2782400000	2773600000	80	105	105	290	AGLFMYHCHAFPTSE;ATWTQPGMYLFHVHGIQE;ATWTQPGMYLFHVHGIQEE;DASSLSDVQRPSNNKGSYSMVE;DASSLSDVQRPSNNKGSYSMVEWQE;DLIRTLE;DLIRTLEQPQLISYE;EAGLFMYHCHAFPTSE;ERGSMAMIE;FDPNNALE;FDPNNALEHFTE;FDYICTLHPWMKGTISVN;FYPINGYAGQYMDNPIRVVSGE;GDDVTVKFVNDTPYAHTIHFHGTHDSANDGVFPMIMPGEE;HVRMGMFGTMIIDPAIRPMDPARE;IQTTVADSSDTFPKFKNPNPQTLSYTLIAQDAE;KVSADKVSIVKDSWNPE;KVSADKVSIVKDSWNPEITE;NSFDSGFIQAGNTWSYSFDNPGE;PYYAQTHLIGNGDTAII…				907	228;590;591;789;790;1109;1110;1375;1590;1709;1710;1725;2168;2202;2968;3934;5178;5179;7408;7671;7911;8135;8136;8318;8319;9210;10738;10838;10839;11083;11084	True;True;True;True;True;True;True;True;True;True;True;True;True;True;True;True;True;True;True;True;True;True;True;True;True;True;True;True;True;True;True	235;616;617;820;821;1142;1143;1412;1633;1753;1754;1769;2215;2250;3037;3038;4023;5287;5288;7619;7893;8257;8549;8550;8734;8735;9666;11233;11335;11336;11587;11588	898;899;900;901;902;903;2433;2434;2435;2436;2437;2438;2439;2440;2441;2442;2443;3220;3221;3222;3223;3224;3225;3226;3227;3228;3229;3230;4430;4431;4432;4433;4434;4435;4436;4437;4438;4439;4440;4441;4442;4443;5492;5493;5494;6173;6174;6564;6565;6566;6567;6568;6569;6570;6571;6572;6609;6610;6611;6612;6613;6614;6615;8090;8091;8092;8228;8229;11246;11247;11248;11249;11250;11251;11252;11253;11254;11255;14649…
WP_012214656.1	WP_012214656.1	31	31	31	WP_012214656.1 acetyl-CoA carboxylase biotin carboxylase subunit [Nitrosopumilus maritimus]	1	31	31	31	28	24	27	28	24	27	28	24	27	68.3	68.3	68.3	55.021	495	495	0	212.61	59.2	60.4	65.3	44691000000	16738000000	15215000000	12738000000	2475500000	2522900000	2378100000	73	67	73	213	AALAAAIIHSE;AAPAKSYLNQE;AAPAKSYLNQEKILE;AVNYTNLGTAE;CKAAMLKAQVPTVPGSPGLVDTAEE;CSIQRRNQKLIE;DKSEAALAAAIIHSE;DYNSLHVKKADE;ESRTRMLTALNDMYVQGVE;FLRADNGE;FLRADNGEFYFIE;GFETVTSE;IGELVVKAAE;IGYPVLLKSVYGGGGRGIRLVTTDQE;INARLQVEHPISE;KNKINFIGPSADSMNLCGDKME;LSTDFLKRYGMIDKLSE;LVVKAAE;LVVKAAEAVNYTNLGTAE;NDDFARLCE;RECSIQRRNQKLIE;SIAAVGKSAIIVE;SIAAVGKSAIIVEKFLE;TLPFKQKDLKMNGYAIE;TSIPLYKTILNSEE;TSIPLYKTILNSEEYKN…				223	24;38;39;633;697;712;1068;1364;1606;1944;1945;2282;3336;3411;3807;4920;6182;6330;6331;6949;8067;8662;8663;9658;9795;9796;10414;10415;10846;11010;11011	True;True;True;True;True;True;True;True;True;True;True;True;True;True;True;True;True;True;True;True;True;True;True;True;True;True;True;True;True;True;True	25;39;40;660;726;741;1101;1400;1649;1989;1990;2331;3416;3495;3895;5024;5025;6304;6453;6454;7133;7134;8477;9088;9089;10124;10264;10265;10896;10897;10898;11343;11513;11514	105;106;107;108;109;110;160;161;162;163;164;165;166;167;168;169;2634;2635;2636;2861;2862;2863;2905;2906;2907;2908;4296;4297;4298;5429;5430;5431;5432;5433;5434;6223;6224;7355;7356;7357;7358;7359;7360;8539;12558;12810;12811;14182;14183;14184;14185;14186;14187;18287;18288;18289;18290;18291;18292;18293;18294;18295;23016;23017;23018;23019;23020;23021;23547;23548;23549;23550;23551;25902;25903;25904;259…
WP_012214657.1	WP_012214657.1	10	10	10	WP_012214657.1 acetyl-CoA carboxylase biotin carboxyl carrier protein subunit [Nitrosopumilus maritimus]	1	10	10	10	10	9	9	10	9	9	10	9	9	80.6	80.6	80.6	18.466	170	170	0	83.575	80.6	80.6	80.6	43340000000	14626000000	15026000000	13688000000	2188600000	2307700000	2062799999.9999998	45	31	37	113	FILDQQYHKAKYLE;GATVAKGDVIADLE;GDSVKKGDVVCTLE;HQLKILSMNAKGIE;HQLKILSMNAKGIEFILDQQYHKAKYLE;IVYKNSGGGGAGGAQVALKSQIPGKVVSIAVAE;MDYKIADVE;MDYKIADVEKSFE;MNLVIDNVPVTLNMNTHFDE;NLGNNDYVIKINDKE				224	1839;2194;2235;2928;2929;4294;6429;6430;6753;7239	True;True;True;True;True;True;True;True;True;True	1883;2242;2283;2994;2995;2996;4394;6559;6560;6561;6924;6925;7444	6989;6990;6991;6992;6993;6994;6995;6996;6997;8203;8204;8205;8341;8342;8343;8344;8345;8346;11079;11080;11081;11082;11083;11084;11085;11086;15940;15941;15942;15943;15944;15945;23878;23879;23880;23881;23882;23883;23884;23885;23886;23887;23888;23889;23890;23891;23892;25181;25182;25183;25184;25185;25186;25187;25188;25189;25190;25191;26985;26986;26987;26988;26989;26990
WP_012215426.1	WP_012215426.1	33	33	33	WP_012215426.1 SDR family NAD(P)-dependent oxidoreductase [Nitrosopumilus maritimus]	1	33	33	33	28	27	26	28	27	26	28	27	26	80.4	80.4	80.4	63.905	588	588	0	231.13	70.6	60.4	68.9	43051000000	14170000000	14860000000	14021000000	2058699999.9999998	2008599999.9999998	2197200000	79	79	80	238	AKDDLLECIE;CIEADGINKE;DLTPVQVEE;EKPLEQRPYRFRSPYTASQGAKNRLAE;FLASHVE;FLASHVEKNGGKVACFISQSTPQE;FLSQAQVSE;FMRVSGFE;FMRVSGFEDLTPVQVE;FMRVSGFEDLTPVQVEE;GGKIITISTFFTE;GKIPQGVNATVKIFAGVDVADE;GTNVDYIINNAGVSGPVTCFANSPLDE;ILAVVHVTGKLPE;IQDSISGKFHSHVVDIKNPEEVE;KLANGRDVAKLTE;KNGGKVACFISQSTPQE;KVQNNTSHMIANRE;LEGKIPQGVNATVKIFAGVDVADE;LSDVLKSKIRMFTVFPGSVTGIEPDNQKIADAFNFLVSE;LTDKGIISIATNPGPVHSDRIYKTVYPKAAAE;LTRA…				745	324;689;1148;1510;1896;1897;1949;1969;1970;1971;2315;2441;2693;3643;3900;4788;4914;5176;5439;6106;6206;6236;6259;6484;6676;7048;7732;8302;9411;9878;10132;10552;10553	True;True;True;True;True;True;True;True;True;True;True;True;True;True;True;True;True;True;True;True;True;True;True;True;True;True;True;True;True;True;True;True;True	336;718;1181;1551;1941;1942;1994;2014;2015;2016;2364;2493;2752;3729;3989;4892;5018;5285;5550;6226;6328;6358;6381;6623;6838;7240;7241;7981;7982;8717;9874;10349;10606;11042;11043	1294;1295;1296;2840;2841;2842;4612;5928;5929;7197;7198;7199;7200;7201;7202;7203;7204;7205;7369;7370;7371;7372;7373;7420;7421;7422;7423;7424;7425;7426;7427;7428;7429;7430;7431;7432;8662;9118;9119;9120;9121;9122;9123;9124;9125;9126;9127;9128;9129;9130;9131;9132;9133;9134;9135;9136;9137;9138;9139;9140;10116;10117;10118;10119;10120;10121;13603;13604;13605;13606;13607;13608;14502;14503;17825;17826;178…
WP_238523194.1	WP_238523194.1	15	9	9	WP_238523194.1 trans-sialidase [Nitrosopumilus maritimus]	1	15	9	9	13	14	15	9	9	9	9	9	9	55.5	34.4	34.4	24.422	227	227	0	99.49	55.5	55.5	55.5	41808000000	14431000000	12863000000	14514000000	4560600000	3807799999.9999995	4743500000	39	46	40	125	AKLNSLSSQLSKPAE;AKLNSLSSQLSKPAEVKPAE;AKLNSLSSQLSKPAEVKPAETKPAE;DKIAELE;EAPKPAETTAQPPATVQDALE;GVAAQAQQAPTPEPPKPKGTLPKGF;LEAKLNSLSSQLSKPAE;LEAKLNSLSSQLSKPAEVKPAE;TAKPKPTLPKGMGEKPAEAPKPE;TKPAETKPAETKPAE;TKPAEVKPAETKPAE;TTAQPPATVQDALE;VKPAETKPAE;VKPAETKPAETKPAE;VKPAETKPAEVKPAE				1402	349;350;351;1057;1393;2707;5427;5428;9251;9586;9587;9819;10313;10314;10315	True;True;True;True;True;True;True;True;False;False;False;True;False;False;False	362;363;364;1090;1430;2767;5538;5539;9709;9710;10052;10053;10289;10792;10793;10794	1404;1405;1406;1407;1408;1409;1410;1411;1412;1413;1414;1415;1416;1417;1418;1419;1420;1421;1422;1423;1424;1425;4260;4261;4262;5561;5562;5563;5564;5565;5566;10186;10187;10188;10189;10190;10191;10192;10193;20114;20115;20116;20117;20118;20119;20120;20121;20122;20123;20124;20125;34724;34725;34726;34727;34728;34729;34730;34731;34732;34733;36126;36127;36128;36129;36130;36131;36132;36133;36134;36135;3613…
WP_012214721.1	WP_012214721.1	13	13	13	WP_012214721.1 malate dehydrogenase [Nitrosopumilus maritimus]	1	13	13	13	12	12	13	12	12	13	12	12	13	53	53	53	32.782	304	304	0	109.67	53	53	53	41539000000	12990000000	13927000000	14622000000	2701200000	2619100000	2794100000	27	31	26	84	AMDINHMLSE;AMDINHMLSEQGIDVE;ATGHSRDSIRALVIGE;AVVRDRKQVIPVATYLDGE;EKQVFNKAVE;ELVQNTKQVAAKVIE;LDLNDEE;LDLNDEEKQVFNKAVE;LKGATVHAPGNAISAIVE;LVQNTKQVAAKVIE;NMLPLPRFSSVSGIPLPSLLPKEKLEE;NVKGALSGVEI;YDHSDVTIGVPAVIGKNGVEKIIE				272	433;434;564;645;1514;1544;5366;5367;5757;6315;7308;7521;10801	True;True;True;True;True;True;True;True;True;True;True;True;True	448;449;587;673;1555;1585;5477;5478;5871;6438;7515;7735;11297	1744;1745;1746;1747;1748;1749;1750;1751;2315;2316;2317;2318;2319;2320;2321;2675;2676;2677;2678;2679;2680;2681;2682;5941;5942;6025;6026;6027;19870;19871;19872;19873;19874;21373;21374;21375;21376;21377;21378;23500;23501;23502;23503;23504;23505;27242;27243;27244;27929;27930;27931;27932;27933;27934;40829;40830;40831;40832;40833;40834;40835;40836;40837
WP_012216113.1	WP_012216113.1	16	16	16	WP_012216113.1 alanine--glyoxylate aminotransferase family protein [Nitrosopumilus maritimus]	1	16	16	16	16	16	15	16	16	15	16	16	15	43.3	43.3	43.3	41.776	381	381	0	183.23	43.3	43.3	43.3	40571000000	14237000000	14677000000	11657000000	3336899999.9999995	3396299999.9999995	3202199999.9999995	42	41	43	126	AFDNNKDVKAFYVVHNE;AGVVNLVKKGDKVIIPVNGE;AGVVNLVKKGDKVIIPVNGEFSNRLSQLIE;DRSISIVALNYLDGLE;FSNRLSQLIE;FSNRLSQLIEGQGANVVKLE;FSNRLSQLIEGQGANVVKLETPPGQNATFDQVKE;GQGANVVKLE;GQGANVVKLETPPGQNATFDQVKE;LYTDVVDKTQQVFE;MEYLSMLPGPTNVPNRVMRAMLAPIINHRSDDFVE;TKNDIVALSASGTGAVE;TPPGQNATFDQVKE;VDAQAGLKTAE;VDAQAGLKTAEE;YLSMLPGPTNVPNRVMRAMLAPIINHRSDDFVE				1160	176;245;246;1226;2056;2057;2058;2613;2614;6359;6473;9580;9732;9998;9999;10965	True;True;True;True;True;True;True;True;True;True;True;True;True;True;True;True	181;252;253;254;1261;2101;2102;2103;2672;2673;6485;6608;10046;10199;10472;10473;11465	703;704;705;706;707;708;709;710;711;958;959;960;961;962;963;964;965;966;967;968;969;970;971;972;4908;4909;4910;7730;7731;7732;7733;7734;7735;7736;7737;7738;7739;7740;9805;9806;9807;9808;9809;9810;9811;9812;9813;9814;23643;23644;23645;24029;24030;24031;24032;24033;36102;36103;36104;36105;36679;36680;36681;37672;37673;37674;37675;37676;37677;41425;41426;41427
WP_012214621.1	WP_012214621.1	13	13	13	WP_012214621.1 ferredoxin family protein [Nitrosopumilus maritimus]	1	13	13	13	13	13	13	13	13	13	13	13	13	74.2	74.2	74.2	17.717	163	163	0	212.28	74.2	74.2	74.2	40521000000	15005000000	12282000000	13234000000	2660400000	2264400000	2458300000	66	65	69	200	ACPVQVFQWYRTE;ACPVQVFQWYRTEKDIPAKDVVGQTFE;AFSDADVKAAYE;GHFHIMWGPGRSDAE;GLKPLGKISDGE;GLKPLGKISDGEGHFHIMWGPGRSDAE;GTGSSVKDERKDMTDKADPIRE;HDCIWCMACVSVCPPQAIKVDQSNVE;HDCIWCMACVSVCPPQAIKVDQSNVEKHE;KDIPAKDVVGQTFE;NFPEGLKPLGKISDGE;NFPEGLKPLGKISDGEGHFHIMWGPGRSDAE;RKDMTDKADPIRE				194	77;78;189;2350;2514;2515;2684;2826;2827;4428;7032;7033;8180	True;True;True;True;True;True;True;True;True;True;True;True;True	81;82;194;2400;2401;2567;2568;2743;2888;2889;2890;4529;7221;7222;8595	306;307;308;309;310;311;312;313;314;315;316;317;750;751;752;753;8779;8780;8781;8782;8783;8784;8785;8786;8787;8788;9446;9447;9448;9449;9450;9451;9452;9453;9454;9455;9456;10082;10083;10084;10085;10086;10087;10088;10089;10665;10666;10667;10668;10669;10670;10671;10672;10673;10674;10675;10676;10677;16453;16454;16455;16456;16457;16458;26210;26211;26212;26213;26214;26215;26216;26217;26218;26219;26220;26…
WP_012214942.1	WP_012214942.1	20	20	14	WP_012214942.1 hypothetical protein [Nitrosopumilus maritimus]	1	20	20	14	17	19	19	17	19	19	13	14	13	56.2	56.2	38.7	36.01	331	331	0	157.81	55.6	56.2	55.6	39253000000	12562000000	13154000000	13537000000	3757799999.9999995	4119299999.9999995	3981999999.9999995	57	53	57	167	AKLSKLSSE;ESPKPAETTAQPPATPNE;IDAKPAETKPAE;IDAKPAETKPAEVKPAE;KDYLQRIE;KDYLQRIEQE;LEAKLSKLSSE;PAKPKGTLPKGF;PEPAKPKGTLPKGF;PEPEPAKPKGTLPKGF;QAYQEALE;QTQQAPPPPPEPAKPKGTLPKGMGDAPQPQTTASSGDGKSRQE;TAKPKPTLPKGMGEKPAEAPKPE;TKPAETKPAETKPAE;TKPAEVKPAETKPAE;TTAQPPATPNEALE;VKPAETKPAE;VKPAETKPAETKPAE;VKPAETKPAEVKPAE;YEKDYLQRIEQE				428	353;1605;3092;3093;4458;4459;5429;7614;7620;7621;7699;7969;9251;9586;9587;9818;10313;10314;10315;10824	True;True;True;True;True;True;True;True;True;True;True;True;True;True;True;True;True;True;True;True	366;1648;3164;3165;4560;4561;5540;7831;7837;7838;7933;7934;8343;8344;8345;9709;9710;10052;10053;10288;10792;10793;10794;11321	1428;1429;1430;6220;6221;6222;11700;11701;11702;11703;11704;11705;11706;11707;11708;11709;11710;11711;11712;16557;16558;16559;16560;16561;16562;16563;16564;16565;16566;20126;20127;20128;20129;20130;20131;28275;28276;28277;28278;28279;28280;28295;28296;28297;28298;28299;28300;28618;28619;28620;28621;28622;28623;28624;29822;29823;29824;29825;29826;29827;29828;29829;29830;29831;29832;29833;34724;347…
WP_012214638.1	WP_012214638.1	6	6	6	WP_012214638.1 DNA-binding protein [Nitrosopumilus maritimus]	1	6	6	6	5	6	5	5	6	5	5	6	5	40	40	40	10.305	95	95	0	34.027	33.7	40	33.7	38174000000	14094000000	12861000000	11220000000	4493400000	4260599999.9999995	3392999999.9999995	18	20	17	55	IEVKRNQA;IKIGSESLE;NAGYSIGE;NAGYSIGEIKIGSESLE;SQDGRTRNVSTIE;SQDGRTRNVSTIEIE				209	3265;3570;6902;6903;8963;8964	True;True;True;True;True;True	3343;3655;7085;7086;9408;9409	12308;13355;13356;13357;13358;25750;25751;25752;25753;25754;25755;33633;33634;33635;33636;33637;33638;33639;33640;33641;33642;33643;33644;33645;33646;33647;33648;33649;33650;33651;33652
WP_148680241.1	WP_148680241.1	30	30	30	WP_148680241.1 peptidase [Nitrosopumilus maritimus]	1	30	30	30	27	27	28	27	27	28	27	27	28	66.5	66.5	66.5	63.421	570	570	0	259.56	59.3	62.6	60.9	36176000000	12675000000	12259000000	11241000000	1319800000	1286300000	1299500000	73	101	98	272	ANYENPKMDLKLVPLDE;ENLHQCSVYYGSE;EQTPAAIPAWIKNNAE;EVRVPKTFAPYAE;GAIDDDAFIQGIQFLIKE;GGLYQIRVDIE;GIDIKKIYVPSQGVYRIDIRALGTGLAYDE;GKQFKGYVNGIE;HVSAPGALFVYGTDCNDE;ITFFDENRE;ITGPIFIE;LGPSTGKTVPTPE;LGPSTGKTVPTPEEQTPAAIPAWIKNNAE;LIRDMRYVVSFIDE;LIRDMRYVVSFIDENDE;LLARNLFYDLDGRLDVKITPKTDCNEE;NILQIPPTSAGEGTGSNEIPAWIKNNAGWWAE;NLDVCARPE;NLHQCSVYYGSE;NLHQCSVYYGSEHVSAPGALFVYGTDCNDE;TFLGDDPQMPGIVATE;TLGEANYENPKMDL…				1325	470;1560;1586;1627;2178;2323;2365;2460;2969;4110;4116;5605;5606;5713;5714;5846;7152;7231;7244;7245;9394;9624;9920;10026;10033;10497;10755;11091;11092;11093	True;True;True;True;True;True;True;True;True;True;True;True;True;True;True;True;True;True;True;True;True;True;True;True;True;True;True;True;True;True	489;1602;1629;1670;2225;2372;2416;2512;3039;4205;4211;5717;5718;5826;5827;5961;7356;7436;7449;7450;9855;9856;10090;10392;10500;10507;10984;11251;11595;11596;11597	1880;1881;1882;1883;6076;6077;6157;6158;6159;6271;6272;6273;6274;6275;6276;8128;8129;8130;8681;8682;8848;8849;9212;9213;9214;9215;9216;9217;9218;9219;11256;11257;11258;15299;15300;15301;15313;15314;15315;20706;20707;20708;20709;21194;21195;21196;21197;21198;21199;21200;21201;21202;21203;21204;21205;21206;21207;21208;21209;21693;21694;21695;21696;21697;21698;26678;26679;26955;26956;26957;27001;270…
WP_012214816.1	WP_012214816.1	14	14	14	WP_012214816.1 exosome complex protein Rrp42 [Nitrosopumilus maritimus]	1	14	14	14	12	13	13	12	13	13	12	13	13	60.7	60.7	60.7	29.27	272	272	0	71.244	59.6	57	57	36155000000	11550000000	12486000000	12119000000	2763600000	2727400000	2533100000	44	60	52	156	GEEVDVPITTIPVSVTMGKIGNHIIVDPNGDE;ISVRVGAKIRE;KLKAAQQGGQ;LARVVDRGIRE;LKRNQILE;LLPLSHPTVE;LLPLSHPTVETGPPGPEVIE;QGKRVDGRALDE;QGKRVDGRALDESRE;SHMIDVSQLVIE;TGPPGPEVIE;TNAIPKANGSARVRLGDTE;VDVPITTIPVSVTMGKIGNHIIVDPNGDE;VVCGVKIQPDRPFPDTGDKGLFICTAE				342	2248;4094;4816;5298;5811;5901;5902;7752;7753;8654;9447;9695;10044;10609	True;True;True;True;True;True;True;True;True;True;True;True;True;True	2296;4189;4920;5408;5926;6017;6018;8015;8016;8017;8018;9079;9080;9910;10161;10162;10518;11101	8394;8395;8396;15213;15214;15215;15216;15217;15218;15219;15220;15221;15222;15223;15224;15225;15226;15227;15228;15229;15230;15231;15232;15233;15234;15235;15236;15237;15238;15239;15240;15241;15242;15243;15244;15245;15246;15247;17927;19608;19609;19610;19611;19612;19613;19614;21565;21566;21567;21895;21896;21897;21898;21899;21900;21901;21902;28854;28855;28856;28857;28858;28859;28860;28861;28862;28863;…
WP_012215886.1	WP_012215886.1	6	6	6	WP_012215886.1 methane monooxygenase/ammonia monooxygenase subunit B [Nitrosopumilus maritimus]	1	6	6	6	6	5	5	6	5	5	6	5	5	50.3	50.3	50.3	20.694	189	189	0	92.28	50.3	43.9	43.9	35808000000	12780000000	11556000000	11472000000	5558200000	5004800000	5028800000	29	29	33	91	AGVYHVHTQLNVAQVGPGLGPGQTVVVE;DETFNRQSLQTGE;MLSRDPPGNVFDIPGNSVVDYQLSAKALE;RDLRGWISIFSE;TFNRQSLQTGE;TLVLQGTLVSLVE				1003	247;874;6697;8060;9402;9675	True;True;True;True;True;True	255;907;6861;8470;9865;10141	973;974;975;976;977;978;979;980;981;982;3548;3549;3550;24943;24944;24945;24946;24947;24948;24949;24950;24951;24952;24953;24954;24955;24956;24957;24958;24959;24960;24961;30343;35304;35305;35306;36471;36472;36473
WP_274377694.1	WP_274377694.1	5	5	5	WP_274377694.1 cold-shock protein [Nitrosopumilus maritimus]	1	5	5	5	4	5	4	4	5	4	4	5	4	62	62	62	8.095	71	71	0	57.651	62	62	62	35428000000	10173000000	13614000000	11641000000	5525300000	6561499999.999999	6521299999.999999	13	16	19	48	GDKVEFE;GGDDLFVHKTDVDGFINE;QGTVKWFNRTKGFGFIE;QGTVKWFNRTKGFGFIERE;REGGDDLFVHKTDVDGFINE				1424	2224;2309;7767;7768;8072	True;True;True;True;True	2272;2358;8039;8040;8041;8482	8292;8293;8294;8626;8627;8628;8629;8630;8631;8632;8633;8634;8635;8636;8637;28925;28926;28927;28928;28929;28930;28931;30382;30383;30384;30385;30386;30387;30388;30389;30390
WP_012215890.1	WP_012215890.1	3	3	3	WP_012215890.1 hypothetical protein [Nitrosopumilus maritimus]	1	3	3	3	2	3	2	2	3	2	2	3	2	16.4	16.4	16.4	11.085	110	110	0.0015209	4.2579	7.3	16.4	7.3	35274000000	12321000000	12055000000	10898000000	7391399999.999999	6592299999.999999	6339699999.999999	4	3	5	12	IQRRRIEAAE;TGSYTLE;TGSYTLEE				1007	3929;9455;9456	True;True;True	4018;9918;9919	14634;35489;35490;35491;35492;35493;35494;35495;35496;35497
WP_012214608.1	WP_012214608.1	10	10	10	WP_012214608.1 MULTISPECIES: 50S ribosomal protein L7Ae [Nitrosopumilus]	1	10	10	10	9	10	10	9	10	10	9	10	10	60.9	60.9	60.9	13.444	128	128	0	75.625	47.7	60.9	60.9	35234000000	10783000000	12452000000	11999000000	3078699999.9999995	3200899999.9999995	3097999999.9999995	32	35	35	102	AVRVASTSGKVKKGTNE;DLVNPILE;DVEPPEVVAHLPILCE;EQGAAFAFVPSKQE;GKAYYVKFE;GKAYYVKFETPE;GKAYYVKFETPEDLVNPILE;QGAAFAFVPSKQE;RGTSKLIVIAE;TPEDLVNPILE				185	636;1157;1302;1570;2417;2418;2419;7735;8138;9727	True;True;True;True;True;True;True;True;True;True	663;1190;1337;1612;2469;2470;2471;7986;7987;8552;10194	2642;2643;4646;4647;4648;4649;4650;4651;5148;5149;5150;5151;5152;5153;6109;6110;6111;9024;9025;9026;9027;9028;9029;9030;9031;9032;9033;9034;9035;9036;9037;9038;9039;28765;28766;28767;28768;28769;28770;30636;30637;30638;30639;30640;30641;30642;30643;36666;36667;36668;36669
WP_012215493.1	WP_012215493.1	17	17	17	WP_012215493.1 iron-containing alcohol dehydrogenase [Nitrosopumilus maritimus]	1	17	17	17	15	15	15	15	15	15	15	15	15	69.7	69.7	69.7	34.582	314	314	0	127.4	63.4	65.6	63.4	33900000000	9472700000	12168000000	12260000000	2706100000	2736400000	2955099999.9999995	49	70	55	174	AADVVMTDKGHLDPNPIPISKDDVVKCLE;AMDKLGFDKLE;DALGQTEYPKNALVVTTVPPE;DIKAGNL;DRFLADMAVVDSYFMDGTPE;FKEKKPSVLIGLGGGSSMDVVKYAAQDFGVE;GYDSKLGNDLTRTLCKQAFE;ILYDAIMNDKPE;KILIPTTFGTGAE;KKPSVLIGLGGGSSMDVVKYAAQDFGVE;LKADVSE;MHTVRIPKVINFGE;MHTVRIPKVINFGEDALGQTE;MHTVRIPKVINFGEDALGQTEYPKNALVVTTVPPE;MTTYCVLKFDGKKKLLRE;QVIKNSVCDACAQATE;YPKNALVVTTVPPE				787	13;435;763;1009;1213;1862;2778;3765;4687;4769;5734;6535;6536;6537;6837;7986;10995	True;True;True;True;True;True;True;True;True;True;True;True;True;True;True;True;True	13;14;450;451;792;1042;1247;1906;2840;3851;4790;4873;5847;6682;6683;6684;6685;7013;7014;8370;8371;11498	51;52;53;54;55;56;57;58;59;1752;1753;1754;1755;1756;1757;3105;3106;3107;4082;4083;4084;4085;4086;4850;7076;7077;7078;7079;7080;7081;7082;7083;7084;10454;10455;10456;10457;10458;10459;10460;10461;10462;14034;14035;14036;17414;17415;17742;17743;17744;17745;17746;17747;17748;17749;17750;17751;21287;21288;21289;24315;24316;24317;24318;24319;24320;24321;24322;24323;24324;24325;24326;24327;24328;24329;…
WP_012215375.1	WP_012215375.1	7	7	7	WP_012215375.1 hypothetical protein [Nitrosopumilus maritimus]	1	7	7	7	6	6	6	6	6	6	6	6	6	67.6	67.6	67.6	16.027	142	142	0	78.796	63.4	54.9	63.4	33377000000	10172000000	11762000000	11443000000	3897599999.9999995	4348600000	4122799999.9999995	26	25	28	79	ATIKVMQDTTE;ATIKVMQDTTEE;FAKKAGMAANIPE;FIQAYENIADSTLTLQKE;LNRNILQSWISAFTTKNN;NIADSTLTLQKE;VVKATSIQNQVTLATIDATQQNIKTFNDNAKSFAE				715	567;568;1651;1846;5995;7121;10628	True;True;True;True;True;True;True	591;592;593;1694;1695;1890;6114;7325;11120	2332;2333;2334;2335;2336;2337;2338;2339;2340;2341;2342;6356;6357;6358;6359;6360;6361;6362;6363;6364;6365;6366;7025;22303;22304;26582;26583;26584;26585;40166;40167;40168;40169;40170;40171;40172;40173;40174
WP_012215969.1	WP_012215969.1	27	27	27	WP_012215969.1 aspartate-semialdehyde dehydrogenase [Nitrosopumilus maritimus]	1	27	27	27	24	26	25	24	26	25	24	26	25	65.1	65.1	65.1	39.574	358	358	0	317.08	65.1	65.1	65.1	32695000000	11083000000	11128000000	10483000000	1027599999.9999999	1044599999.9999999	1116100000	90	88	86	264	DADIRVSCTCTRVPVIDGHTE;DVPILIPGVNDE;DVPILIPGVNDEQVE;FVQSLNNHPWFE;GGIIMWDVGGEIPDYIKE;KKRVAIIGVTGSVGQE;LDTSQLDLIFSAVE;LPVVSTSSAYRYE;LPVVSTSSAYRYEE;LYNGYNKNISVQGLPSAPKE;MEKKRVAIIGVTGSVGQE;MTVKSIDE;REVGNGMTTTIGRVEKE;RSAGKNYLDAIRNE;SVFVETSE;SVFVETSEDIDPAKAKE;TKMAAELPVVSTSSAYRYE;TKMAAELPVVSTSSAYRYEE;TRKILGKLVDGKIE;TSEDIDPAKAKE;VGNGMTTTIGRVE;VGNGMTTTIGRVEKE;VGNGMTTTIGRVEKEE;VTQIAASE;VTQIAASERSAGKNYLDAIRN…				1066	737;1325;1326;2138;2314;4771;5412;6032;6033;6352;6449;6838;8080;8256;9151;9152;9578;9579;9769;9788;10173;10174;10175;10585;10586;11107;11108	True;True;True;True;True;True;True;True;True;True;True;True;True;True;True;True;True;True;True;True;True;True;True;True;True;True;True	766;1360;1361;2184;2363;4875;5523;6151;6152;6477;6478;6580;6581;7015;8491;8671;9607;9608;10043;10044;10045;10238;10257;10648;10649;10650;10651;10652;11077;11078;11611;11612	2994;2995;2996;2997;2998;2999;3000;3001;3002;5284;5285;5286;5287;5288;5289;5290;5291;5292;5293;7995;7996;7997;8656;8657;8658;8659;8660;8661;17756;17757;17758;17759;20047;20048;20049;22424;22425;22426;22427;22428;23618;23619;23620;23621;23622;23623;23624;23941;23942;23943;23944;23945;23946;23947;23948;23949;25526;25527;25528;25529;30434;31060;31061;31062;31063;31064;31065;31066;31067;34320;34321;3…
WP_012214641.1	WP_012214641.1	29	29	29	WP_012214641.1 succinate dehydrogenase/fumarate reductase flavoprotein subunit [Nitrosopumilus maritimus]	1	29	29	29	26	28	26	26	28	26	26	28	26	56.1	56.1	56.1	63.337	570	570	0	228.7	56.1	54.6	52.6	31503000000	9700600000	10246000000	11556000000	1043599999.9999999	1066199999.9999999	1150800000	80	75	68	223	AACNSVHGSNRLGANSTSE;CIVWGKITGE;EKRIYDGIFRGNGDANPYE;EKRIYDGIFRGNGDANPYEIRQE;FVQFHPTGILPSGILITE;GGTAAVIQE;GGYLLNNKGE;GGYLLNNKGERFMKTYAAGKME;IQGVWAAGEAACNSVHGSNRLGANSTSE;ISIKFSGIDPAEE;IVLIGAINRKE;KRIYDGIFRGNGDANPYE;KRIYDGIFRGNGDANPYEIRQE;LAPRDIVSRSIMTE;LDSMFRVAE;LKAQTWKHVDDKAKE;LKAQTWKHVDDKAKEYNTNFSNVME;LLDIRPVCHYMMGGLHTDIDGATE;LTDVMNDKAYVYRNE;MQTLYDTCQKHE;NIEYLNE;RFMKTYAAGKME;RLCVEMPQE;SHVYDTVKGSDF…				212	12;696;1515;1516;2135;2334;2348;2349;3908;4024;4247;4998;4999;5289;5406;5737;5738;5852;6211;6791;7134;8093;8195;8661;9318;9464;10773;10774;10992	True;True;True;True;True;True;True;True;True;True;True;True;True;True;True;True;True;True;True;True;True;True;True;True;True;True;True;True;True	12;725;1556;1557;2181;2384;2398;2399;3997;4117;4346;5105;5106;5398;5517;5850;5851;5967;6333;6965;7338;8506;8507;8610;9087;9777;9927;11269;11270;11495	45;46;47;48;49;50;2858;2859;2860;5943;5944;5945;5946;5947;5948;7985;7986;7987;7988;7989;7990;8728;8729;8730;8773;8774;8775;8776;8777;8778;14523;14524;14525;14970;14971;14972;15784;15785;15786;15787;15788;15789;18533;18534;18535;18536;19568;19569;19570;19571;19572;19573;20025;20026;20027;20028;21295;21296;21297;21298;21299;21300;21301;21302;21714;21715;21716;21717;21718;21719;21720;23120;23121;231…
WP_012214568.1	WP_012214568.1	18	18	18	WP_012214568.1 plastocyanin/azurin family copper-binding protein [Nitrosopumilus maritimus]	1	18	18	18	17	17	16	17	17	16	17	17	16	50.8	50.8	50.8	33.051	315	315	0	124.56	50.5	50.8	50.5	31115000000	12797000000	11215000000	7102799999.999999	2882200000	2841700000	2666200000	42	55	47	144	CYIPYHVTAPAGTE;EGVFYYICTVPGHRE;GFGGIFPGSE;GFGGIFPGSEVASPANPLKSGE;GFGGIFPGSEVASPANPLKSGEGGTSE;GGTSEFIAGEE;GSGVPGCQE;GSGVPGCQETNE;GVFYYICTVPGHRE;KAPVSTEPVAYDGPISLPE;KAPVSTEPVAYDGPISLPEGSGVPGCQE;QGMVGKIIVGDAEVPE;QGMVGKIIVGDAEVPEE;SSDFITLAFNALPGEPGNNPTINME;VASPANPLKSGE;VASPANPLKSGEGGTSE;VGDKVIFNVVNDGVSFHSFGVTADTE;VGDKVIFNVVNDGVSFHSFGVTADTEGFGGIFPGSE				157	724;1456;2286;2287;2288;2336;2664;2665;2725;4370;4371;7757;7758;9025;9987;9988;10149;10150	True;True;True;True;True;True;True;True;True;True;True;True;True;True;True;True;True;True	753;1495;2335;2336;2337;2386;2723;2724;2785;4471;4472;8023;8024;8025;9475;9476;10461;10462;10623;10624	2945;2946;2947;2948;2949;2950;5777;5778;5779;5780;5781;5782;8546;8547;8548;8549;8550;8551;8552;8553;8554;8555;8556;8557;8734;8735;8736;10019;10020;10021;10022;10023;10266;10267;10268;10269;10270;10271;16223;16224;16225;16226;16227;16228;16229;28877;28878;28879;28880;28881;28882;33868;33869;33870;33871;33872;37626;37627;37628;37629;37630;37631;38326;38327;38328;38329;38330;38331;38332;38333;38334;…
WP_012214888.1	WP_012214888.1	7	7	7	WP_012214888.1 MULTISPECIES: DNA-binding protein [Nitrosopumilus]	1	7	7	7	7	7	6	7	7	6	7	7	6	95.2	95.2	95.2	11.205	104	104	0	45.416	95.2	95.2	95.2	30849000000	11664000000	9111200000	10074000000	3073199999.9999995	3027099999.9999995	3223999999.9999995	33	34	30	97	AEFIPISQVKKMRSGINAKAE;DDQMKLTLWGDDIKAVNVGDVVVITNGYTNE;FIPISQVKKMRSGINAKAE;FKGEVSLTKGKFGQME;VKSKGDPRTVNLKSGGTVDVCDAVIADGE;VKSKGDPRTVNLKSGGTVDVCDAVIADGETE;VSLTKGKFGQME				387	141;828;1844;1865;10320;10321;10526	True;True;True;True;True;True;True	145;859;1888;1909;10799;10800;11014;11015	560;561;562;563;564;565;566;567;568;569;3384;3385;3386;3387;3388;3389;3390;3391;3392;3393;3394;3395;3396;7017;7018;7019;7020;7021;7022;7023;7092;7093;7094;7095;7096;39041;39042;39043;39044;39045;39046;39047;39048;39049;39050;39051;39803;39804;39805;39806;39807;39808;39809
WP_012214636.1	WP_012214636.1	17	17	17	WP_012214636.1 ferredoxin--NADP reductase [Nitrosopumilus maritimus]	1	17	17	17	14	14	14	14	14	14	14	14	14	63.7	63.7	63.7	32.035	281	281	0	117.58	61.9	63.7	63.7	30203000000	9980100000	10866000000	9356700000	4655100000	4627900000	4489100000	40	35	44	119	DGSFEVKYE;DLVIIRLVPKEGPVPE;ELPNGEKDNRRIICIGGGTGLAPFVSFAQHLHDSGDKRE;GPVPEYKAGQFITLGLPNPVE;HDKREDGSFEVKYE;ILWLKPTGRALLINE;ILWLKPTGRALLINEE;IVVLHGASYVDE;LIGDKITKE;LSYKDLLTE;LSYKDLLTELE;LSYKDLLTELENE;TFLRPRDNGMSPLEE;TFLRPRDNGMSPLEELIGDKITKE;VVDNKATITYVQLLKE;WFNRSWAGQVGRVE;YKAGQFITLGLPNPVE				208	967;1155;1540;2612;2835;3763;3764;4289;5674;6191;6192;6193;9395;9396;10613;10713;10915	True;True;True;True;True;True;True;True;True;True;True;True;True;True;True;True;True	1000;1188;1581;2671;2900;3849;3850;4389;5787;6313;6314;6315;9857;9858;9859;11105;11208;11413	3916;4635;4636;4637;4638;4639;4640;6009;6010;6011;6012;6013;6014;6015;9804;10731;10732;10733;10734;14027;14028;14029;14030;14031;14032;14033;15919;15920;15921;15922;15923;21048;21049;21050;21051;21052;23041;23042;23043;23044;23045;23046;23047;23048;23049;23050;23051;23052;35274;35275;35276;35277;35278;35279;35280;35281;35282;35283;35284;35285;35286;35287;40123;40124;40125;40126;40127;40461;40462;…
WP_012214815.1	WP_012214815.1	14	14	14	WP_012214815.1 exosome complex exonuclease Rrp41 [Nitrosopumilus maritimus]	1	14	14	14	11	13	13	11	13	13	11	13	13	57.8	57.8	57.8	26.611	244	244	0	76.478	57.8	44.3	57.8	29771000000	10580000000	9772400000	9418900000	1880999999.9999998	1991699999.9999998	1946999999.9999998	39	45	46	130	ALEPAVMLE;ATMVLMDE;DQAGQADMPIGYMPNLE;EDQAGQADMPIGYMPNLE;EYKKCIQVGVDGCKLVYE;GGREATMVLMDE;IEISKVIKE;KFPRTAVDVFIE;KITLLQLDGVLTPE;KITLLQLDGVLTPEE;KITLLQLDGVLTPEEYKKCIQVGVDGCKLVYE;LQKKALNDKYFGNKGD;NGKRCDGRTVDEPRRIMIKAGGLKNADGSSYIE;YKKCIQVGVDGCKLVYE				341	393;577;1199;1418;1635;2330;3218;4522;4726;4727;4728;6046;7074;10922	True;True;True;True;True;True;True;True;True;True;True;True;True;True	407;408;602;603;1233;1455;1678;2379;2380;3296;4625;4830;4831;4832;6165;7271;11420	1590;1591;1592;1593;1594;1595;1596;1597;1598;2372;2373;2374;2375;4795;4796;5669;5670;5671;6300;6301;6302;6303;6304;6305;6306;6307;8705;8706;8707;8708;8709;8710;12151;12152;12153;12154;12155;12156;16773;16774;16775;16776;16777;16778;17565;17566;17567;17568;17569;17570;17571;17572;17573;22465;22466;22467;22468;22469;22470;22471;22472;22473;26399;26400;41270;41271;41272;41273
WP_012214828.1	WP_012214828.1	31	31	31	WP_012214828.1 hypothetical protein [Nitrosopumilus maritimus]	1	31	31	31	26	27	27	26	27	27	26	27	27	70.5	70.5	70.5	56.751	509	509	0	262.84	62.1	57	66.6	28323000000	9203300000	9038100000	10082000000	958370000	891520000	932980000	60	56	64	180	AIKITIDAISSKAAKIDSLGGVIE;AVRIQQVRDIYGIRAVDE;DDTQKLYAGLNQVRTQSNLVTKINNQTAKLQEE;DSMNSIRNNSQMIIKIAQRIDE;EMQSVRSVTNKASDDSSKE;FKQNVFDKTNSIE;FKQNVFDKTNSIEQKISSAADIIKRQDAASAE;GLKQQFE;GLKSVQNDLSE;HIQKQSKQLNLIE;IGALSHRADSTAFVGE;IKVMSKIFGE;IRKDLNIS;ISQQVEDSMNSIRNNSQMIIKIAQRIDE;KMAEQTADIVNLFDRISIE;LAGKIDKIE;LAGKIDKIETE;LSKITDGVSDSSNLNSE;LSKITDGVSDSSNLNSELE;MDKLKNSIEE;MMALLKLSE;MQSVRSVTNKASDDSSKE;NQKVLVSMKGM…				349	281;635;836;1263;1550;1881;1882;2516;2517;2880;3325;3634;3966;4069;4867;5246;5247;6136;6137;6399;6705;6790;7368;7842;7957;8813;8814;8815;9850;10482;11015	True;True;True;True;True;True;True;True;True;True;True;True;True;True;True;True;True;True;True;True;True;True;True;True;True;True;True;True;True;True;True	290;662;867;1298;1592;1926;1927;2569;2570;2945;3404;3720;4057;4164;4971;5355;5356;6256;6257;6528;6871;6872;6964;7579;8149;8150;8323;9247;9248;9249;10321;10969;11518	1115;1116;1117;1118;1119;1120;1121;2638;2639;2640;2641;3417;5028;5029;5030;5031;5032;5033;6042;6043;6044;7154;7155;7156;7157;7158;9457;9458;9459;9460;9461;9462;10905;10906;10907;10908;10909;10910;12514;12515;12516;12517;12518;12519;13579;13580;13581;13582;14772;14773;14774;15127;15128;18104;18105;18106;18107;18108;18109;18110;19396;19397;19398;19399;19400;19401;19402;19403;22815;22816;22817;22818…
WP_012214768.1	WP_012214768.1	7	7	7	WP_012214768.1 50S ribosomal protein L11 [Nitrosopumilus maritimus]	1	7	7	7	7	7	7	7	7	7	7	7	7	74.8	74.8	74.8	16.45	159	159	0	63.045	74.8	74.8	74.8	28057000000	8806700000	10207000000	9043700000	2278600000	2356900000	2500700000	32	32	29	93	AGIQKGSGASGTEWAGDVTMDAVVKVANTKLE;GEQKISSLVTGGGASAGPPLGPALGPLGVNIME;GKWDEKFQ;GMKVPVTVIVDSDTKKYE;IEIGIPSAAALIMKE;IGIPSAAALIMKE;VINAINDKTKDFE				304	224;2266;2474;2584;3210;3356;10252	True;True;True;True;True;True;True	231;2314;2526;2641;2642;3288;3436;10730	884;885;886;887;888;889;8445;8446;8447;8448;8449;8450;8451;9269;9270;9271;9713;9714;9715;9716;9717;9718;9719;9720;9721;9722;9723;9724;12125;12126;12127;12128;12627;12628;12629;12630;12631;38770;38771;38772;38773;38774;38775
WP_012215411.1	WP_012215411.1	23	23	23	WP_012215411.1 3-hydroxyacyl-CoA dehydrogenase [Nitrosopumilus maritimus]	1	23	23	23	21	20	21	21	20	21	21	20	21	59.1	59.1	59.1	42.299	379	379	0	129.89	53.8	57.5	58.3	27795000000	9098800000	9675200000	9021200000	1359500000	1269600000	1227100000	55	61	60	176	ACYAKDRTGATLE;ACYAKDRTGATLEE;AVKDAELVIE;EGDSIFGRITPVVDLKE;FYKPDPLLTSMQ;GDSIFGRITPVVDLKE;GDSIFGRITPVVDLKEAVKDAE;GDSIFGRITPVVDLKEAVKDAELVIE;GYYKYSDDKYE;GYYKYSDDKYERVE;HGEFYKPDPLLTSMQ;IANTTSRPDKFIGIHFFNPPQLMKLVE;IDSAVKFNLGFPMGIFE;IEKAAQLGLGLKKPLFE;IGIKNIVDE;IMDLKKKVYAE;IMDLKKKVYAELDE;KAAQLGLGLKKPLFE;KMFDEKKLGQKSGE;LADFTGMDVIHKATVE;MHLRDKKVINPHPTVE;VIFASNTSTLPITE;VIPGEKTSQE				736	80;81;624;1447;2164;2232;2233;2234;2806;2807;2858;3032;3160;3219;3354;3771;3772;4326;4873;5236;6529;10225;10257	True;True;True;True;True;True;True;True;True;True;True;True;True;True;True;True;True;True;True;True;True;True;True	84;85;651;1485;2210;2211;2280;2281;2282;2868;2869;2923;3102;3235;3236;3297;3434;3858;3859;3860;4426;4977;5345;6675;10703;10735	321;322;323;324;325;326;327;328;329;330;331;332;2598;2599;2600;5742;5743;5744;5745;8076;8077;8078;8079;8080;8081;8331;8332;8333;8334;8335;8336;8337;8338;8339;8340;10575;10576;10577;10578;10579;10580;10581;10582;10583;10584;10585;10586;10587;10588;10832;11490;11491;11492;11493;11494;11929;11930;11931;12157;12158;12159;12160;12161;12162;12163;12164;12165;12621;12622;12623;14059;14060;14061;14062;14…
WP_012215984.1	WP_012215984.1	7	7	7	WP_012215984.1 hypothetical protein [Nitrosopumilus maritimus]	1	7	7	7	6	6	7	6	6	7	6	6	7	73.6	73.6	73.6	11.911	110	110	0	64.783	64.5	64.5	73.6	27409000000	11007000000	8010599999.999999	8391299999.999999	2713300000	2368100000	2396200000	24	20	22	66	AEVMINASKE;AVTHVVSTVLKA;DDIDSLNSKVGDMKKQLSVKAQNE;IDALMEKTRE;IQAKIDANFDE;IQAKIDANFDEAVTHVVSTVLKA;SKVTGIIKSLNVLE				1078	164;640;816;3094;3893;3894;8810	True;True;True;True;True;True;True	168;169;668;847;3166;3982;3983;9244	636;637;638;639;640;641;642;643;644;645;646;2661;2662;2663;2664;2665;2666;3323;3324;3325;3326;3327;3328;3329;3330;3331;3332;11713;11714;14467;14468;14469;14470;14471;14472;14473;14474;14475;14476;14477;14478;33098;33099;33100;33101;33102;33103
WP_012215506.1	WP_012215506.1	24	24	24	WP_012215506.1 acetate--CoA ligase family protein [Nitrosopumilus maritimus]	1	24	24	24	22	22	22	22	22	22	22	22	22	60.3	60.3	60.3	40.324	368	368	0	260.89	48.9	46.5	55.7	27369000000	7542399999.999999	10315000000	9511700000	1448700000	1592799999.9999998	1573299999.9999998	64	85	72	221	AFLKAYE;AINAAVMGVKN;DNVIDLPVFSRLKGTE;DNVIDLPVFSRLKGTESE;DNVIDLPVFSRLKGTESEKATE;EAINAAVMGVKN;FQAKELFRE;GVVDTLKKLSKLTIE;GVVDTLKKLSKLTIEKE;IESVKNQIIKE;IGLGEVSDDLAQE;INPLAIMQDDSITALDGKFVTDDNSNFRHPE;INPLAIMQDDSITALDGKFVTDDNSNFRHPELE;KARAILLE;KSGFSLVE;LDGDIAVVGNGAGLVMSTLDMLSDNGGKPACFLDVGGGATTE;MLQGSRTKIFSTVE;MLQGSRTKIFSTVEE;QAEKSGFSLVE;SVKNQIIKE;VSDDLAQE;YGINLLDSISSTNIE;YGINLLDSISSTNIEE;YGINLLDSISSTNIE…				796	186;297;1193;1194;1195;1381;1993;2763;2764;3258;3374;3833;3834;4374;5025;5341;6688;6689;7677;9170;10504;10863;10864;10865	True;True;True;True;True;True;True;True;True;True;True;True;True;True;True;True;True;True;True;True;True;True;True;True	191;308;309;1227;1228;1229;1418;2038;2824;2825;3336;3455;3921;3922;3923;4475;5132;5452;6852;6853;7901;7902;9626;10992;11360;11361;11362	737;738;739;740;741;1186;1187;1188;1189;1190;1191;1192;4767;4768;4769;4770;4771;4772;4773;4774;4775;4776;4777;4778;4779;4780;4781;4782;4783;4784;5518;5519;7511;10398;10399;10400;10401;10402;10403;10404;10405;10406;10407;10408;12286;12287;12288;12289;12290;12291;12690;12691;12692;12693;14281;14282;14283;14284;14285;14286;14287;14288;14289;14290;14291;14292;14293;14294;14295;16241;16242;18630;18631…
WP_012215605.1	WP_012215605.1	11	11	11	WP_012215605.1 elongation factor 1-beta [Nitrosopumilus maritimus]	1	11	11	11	10	11	10	10	11	10	10	11	10	88.2	88.2	88.2	10.4	93	93	0	62.033	88.2	88.2	88.2	27173000000	7428599999.999999	10224000000	9521000000	1549399999.9999998	2126499999.9999998	2096199999.9999998	42	40	34	116	AQLLFITKILPE;AQLLFITKILPEGTDVDLDKLAE;FEVLNMSRMSVDMK;FLKAEFVLE;GIQMKRHAKEPLAFGLE;GTDVDLDKLAE;GTDVDLDKLAETLKSTLPE;NAVKNTEGVSE;NAVKNTEGVSEFE;TLKSTLPE;VLNMSRMSVDMK				833	492;493;1746;1920;2392;2678;2679;6936;6937;9645;10370	True;True;True;True;True;True;True;True;True;True;True	511;512;1790;1965;2444;2737;2738;7120;7121;10111;10849;10850	1958;1959;1960;1961;1962;1963;1964;1965;1966;1967;1968;1969;6666;6667;6668;6669;6670;6671;6672;7277;7278;7279;7280;7281;8944;8945;8946;8947;8948;8949;8950;8951;10063;10064;10065;10066;10067;25864;25865;25866;25867;25868;25869;36349;36350;36351;36352;36353;39220;39221;39222;39223;39224;39225;39226;39227;39228
WP_012214970.1	WP_012214970.1	10	10	10	WP_012214970.1 P-II family nitrogen regulator [Nitrosopumilus maritimus]	1	10	10	10	9	9	9	9	9	9	9	9	9	72.7	72.7	72.7	12.082	110	110	0	66.784	72.7	70.9	45.5	27018000000	10052000000	7814699999.999999	9151300000	5972099999.999999	5961699999.999999	5731200000	19	20	22	61	AILGENDVMAISEE;IFVPQFTE;IHASKGSE;IHASKGSEIFVPQFTE;KYFITAIIPDARE;KYFITAIIPDAREDE;MLKIEAILGE;NDVMAISE;NDVMAISEE;VVKIIKDNGRIGKIFVSQVLRAVDIATDTE				444	286;3317;3413;3414;5200;5201;6678;6982;6983;10629	True;True;True;True;True;True;True;True;True;True	295;296;3396;3497;3498;5309;5310;6840;6841;7169;7170;7171;7172;11121	1141;1142;1143;1144;1145;1146;12483;12484;12485;12486;12487;12488;12815;12816;12817;12818;12819;12820;12821;12822;19231;19232;19233;19234;19235;19236;19237;19238;24859;24860;24861;24862;24863;24864;26025;26026;26027;26028;26029;26030;26031;26032;26033;26034;26035;26036;26037;26038;26039;40175;40176
WP_012214764.1	WP_012214764.1	20	20	19	WP_012214764.1 50S ribosomal protein L10 [Nitrosopumilus maritimus]	1	20	20	19	15	17	19	15	17	19	14	16	18	58	58	55.6	31.882	288	288	0	143.58	53.5	53.5	58	26282000000	9331800000	7816599999.999999	9133700000	1565799999.9999998	1516499999.9999998	1546599999.9999998	39	28	41	108	AAYVTPE;AAYVTPENIE;AAYVTPENIEQILAKAAQSARSVSVE;AGIPTKIDQGTIWIAKDSTPVLKGE;AGIPTKIDQGTIWIAKDSTPVLKGEAINE;AISLSIE;DGLKYAE;DGLKYAEE;DGLKYAEEE;EMIIDVEKVRDE;FFSVKDKVAQKALE;KLAAILGKLDIKPVE;KLAAILGKLDIKPVEAGITLFTALE;MIIDVEKVRDE;NIEQILAKAAQSARSVSVE;NSDIPGMKDMIGE;QILAKAAQSARSVSVE;QILQKADAQARAVAGQAKDYTPA;SGYMTDE;SGYMTDETKE				301	65;66;67;221;222;314;950;951;952;1548;1768;4782;4783;6549;7133;7402;7799;7803;8645;8646	True;True;True;True;True;True;True;True;True;True;True;True;True;True;True;True;True;True;True;True	69;70;71;228;229;326;983;984;985;1589;1590;1812;4886;4887;6698;7337;7613;8084;8085;8091;8092;9069;9070	262;263;264;265;266;267;873;874;875;876;877;878;879;880;881;1262;1263;1264;3851;3852;3853;3854;3855;3856;3857;3858;3859;3860;3861;6031;6032;6033;6034;6035;6036;6037;6038;6039;6040;6749;6750;6751;6752;6753;6754;6755;6756;6757;17799;17800;17801;17802;17803;17804;17805;17806;17807;17808;17809;24384;24385;24386;24387;24388;24389;26613;26614;26615;26616;26617;26618;27538;29064;29065;29066;29067;29068;…
WP_012214906.1	WP_012214906.1	12	12	12	WP_012214906.1 alcohol dehydrogenase [Nitrosopumilus maritimus]	1	12	12	12	10	12	10	10	12	10	10	12	10	54.3	54.3	54.3	37.023	350	350	0	115.43	53.4	54.3	53.4	26116000000	9050700000	10092000000	6973499999.999999	1381400000	1374600000	1229600000	42	45	43	130	ANSALQDLKDRKILGRAVINP;GGYDLGDGQFLKVTDRGVKYPVTPGHE;GGYDLGDGQFLKVTDRGVKYPVTPGHEIVGTIEE;GVCHSDLHLWE;IGENVSNVTVGDDVLVFPWMGCGECPACKVGNE;ITNAKIICVDLDDAKLATAKE;IVGTIEE;LLGLARKGTINPVISKRYSLDE;MGAHFTVNSKDSE;MKSAKIPGPNEPLTISE;NVSNVTVGDDVLVFPWMGCGECPACKVGNE;TENPKPSGTQVLLKVKSE				400	465;2345;2346;2709;3337;4146;4223;5866;6504;6642;7548;9361	True;True;True;True;True;True;True;True;True;True;True;True	483;2395;2396;2769;3417;4241;4320;5982;6646;6647;6799;6800;7762;9820	1855;1856;1857;1858;1859;1860;8758;8759;8760;8761;8762;8763;8764;8765;8766;8767;8768;8769;10197;10198;10199;10200;10201;10202;12559;15409;15410;15411;15412;15413;15684;21781;21782;21783;24169;24170;24171;24172;24173;24174;24175;24722;24723;24724;24725;24726;24727;24728;24729;28021;28022;28023;35149;35150;35151;35152;35153;35154;35155;35156;35157
WP_012215236.1	WP_012215236.1	11	11	11	WP_012215236.1 VOC family protein [Nitrosopumilus maritimus]	1	11	11	11	11	10	10	11	10	10	11	10	10	97.8	97.8	97.8	14.681	136	136	0	93.13	97.8	97.8	97.8	26093000000	10184000000	8010299999.999999	7898999999.999999	3230699999.9999995	2729700000	2927799999.9999995	79	53	53	185	IIGLPIKNQRRTWVDLGTSGALLSLHPASLTE;IIGLPIKNQRRTWVDLGTSGALLSLHPASLTEQQGNALE;KDAGKNAVISDPDGYLISLFE;KDAGKNAVISDPDGYLISLFEPSFSDKAE;KDAGKNAVISDPDGYLISLFEPSFSDKAEQTGGYHGFTPA;KGVNIHRDIVE;MNIKKVGNVILAVKDLDKSIQFYNE;PSFSDKAEQTGGYHGFTPA;QQGNALE;QTGGYHGFTPA;SGITVGFLVGDVKSAVDE				630	3473;3474;4400;4401;4402;4615;6732;7657;7917;7959;8610	True;True;True;True;True;True;True;True;True;True;True	3557;3558;4501;4502;4503;4718;6903;7877;8264;8325;8326;9034	13025;13026;13027;13028;13029;13030;13031;13032;13033;13034;13035;13036;13037;13038;13039;13040;13041;16332;16333;16334;16335;16336;16337;16338;16339;16340;16341;16342;16343;16344;16345;16346;16347;16348;16349;16350;16351;16352;16353;16354;16355;17152;17153;17154;17155;17156;17157;25111;25112;25113;25114;25115;25116;25117;25118;25119;25120;28460;28461;28462;29588;29589;29590;29773;29774;29775;323…
WP_012215813.1	WP_012215813.1	8	8	8	WP_012215813.1 hypothetical protein [Nitrosopumilus maritimus]	1	8	8	8	8	8	8	8	8	8	8	8	8	63.6	63.6	63.6	14.35	129	129	0	63.79	63.6	63.6	63.6	25475000000	9576100000	8592800000	7305799999.999999	2266600000	1896899999.9999998	2229900000	29	28	34	91	ATENTEAPAAE;DFADNKKILNE;IAGYITNYIKKE;MDRIKRLSYE;TEAPAVE;TEAPAVEATE;THKSKFGEDFADNKKILNE;VSIVRSKGLKNE				959	561;880;3002;6419;9334;9335;9479;10518	True;True;True;True;True;True;True;True	584;913;3072;6548;9793;9794;9943;11006	2306;2307;2308;3600;3601;3602;3603;3604;3605;3606;11373;11374;11375;11376;11377;11378;11379;23846;23847;23848;23849;23850;23851;35046;35047;35048;35049;35050;35051;35052;35053;35054;35611;35612;35613;35614;35615;35616;35617;39769;39770;39771;39772;39773;39774
WP_012214472.1	WP_012214472.1	20	20	20	WP_012214472.1 methionine adenosyltransferase [Nitrosopumilus maritimus]	1	20	20	20	16	18	16	16	18	16	16	18	16	51	51	51	42.915	388	388	0	186.44	47.9	47.7	47.9	24883000000	8102599999.999999	8943400000	7837299999.999999	1624799999.9999998	1594199999.9999998	1625399999.9999998	52	50	36	138	EKEQGAGDQGLMFGYATNE;ELVRKTIRE;FGWEKTNKVDALKQGAGL;FLKQDPDSRVAVE;GHPDKVCDNISDAFLDE;IGYDNKDLMFDADTCQVNLRLHSQSPDISQGVTATE;IGYDNKDLMFDADTCQVNLRLHSQSPDISQGVTATEE;IGYDNKDLMFDADTCQVNLRLHSQSPDISQGVTATEEKE;ISQEEIKNE;KEQGAGDQGLMFGYATNE;KTNKVDALKQGAGL;QGAGDQGLMFGYATNE;TMVTTDFVAVSGE;TMVTTDFVAVSGEVTSKANLDKKAQEE;TNNFLFTSE;TNNFLFTSESVTE;TVVVSTQHAPE;TVVVSTQHAPEISQE;TVVVSTQHAPEISQEE;VQLAYAIGVAEPVSLYVNTFGTNKIPE				80	1489;1545;1813;1926;2355;3407;3408;3409;4064;4475;5105;7738;9692;9693;9708;9709;9904;9905;9906;10471	True;True;True;True;True;True;True;True;True;True;True;True;True;True;True;True;True;True;True;True	1529;1586;1857;1971;2406;3491;3492;3493;4159;4578;5214;7995;7996;10158;10159;10175;10176;10376;10377;10378;10957	5875;5876;6028;6903;6904;6905;6906;6907;6908;6909;6910;6911;7292;7293;7294;7295;7296;7297;8805;8806;8807;8808;8809;8810;12796;12797;12798;12799;12800;12801;12802;12803;12804;12805;12806;15112;16624;16625;16626;18908;18909;18910;18911;18912;18913;28802;28803;28804;28805;28806;28807;36527;36528;36529;36530;36531;36591;36592;36593;36594;36595;36596;36597;36598;36599;37282;37283;37284;37285;37286;372…
WP_012215065.1	WP_012215065.1	33	33	33	WP_012215065.1 collagen-like protein [Nitrosopumilus maritimus]	1	33	33	33	30	30	29	30	30	29	30	30	29	64.8	64.8	64.8	53.184	542	542	0	323.31	64.8	64	60.5	24334000000	8129799999.999999	8380699999.999999	7823299999.999999	1460399999.9999998	1439200000	1536999999.9999998	53	63	44	160	AGPRGEQGPLGPAGPRGPPGPPGEKGPSGGMSSE;EQIKLMSYLY;IGTVGPQGSQGE;IGTVGPQGSQGERGPTGPSGE;IGTVGPQGSQGERGPTGPSGEKGPQGPQGIQGPQGE;ILTEKNIISTEE;IQGQAPFKQSGVYE;KGEKGPTGPPGDKGLSGLKGPPGE;KGEKGPTGPPGDKGLSGLKGPPGEKGE;KGEKGPTGPPGDKGLTGPVGTPGEKGPTGQAGVQGE;KGEKGPTGPPGEKGLTGPAGPPGE;KGIQGGPGPIGE;KGLTGPAGPPGE;KGPAGPVGDKGPIGPAGPLGDKGLSGPTGVPGDKGPIGPPGPIGE;KGPKGTEGPIGE;KGPQGPQGIQGPQGE;KGPQGPQGIQGPQGERGPTGPIGSIGE;KGPQGPQGP…				508	235;1576;3400;3401;3402;3746;3907;4549;4550;4551;4552;4575;4591;4597;4598;4599;4600;4601;4602;4603;4604;4605;4606;4917;7759;7760;7796;7827;8127;8128;8129;9500;9730	True;True;True;True;True;True;True;True;True;True;True;True;True;True;True;True;True;True;True;True;True;True;True;True;True;True;True;True;True;True;True;True;True	242;1618;3484;3485;3486;3832;3996;4652;4653;4654;4655;4678;4694;4700;4701;4702;4703;4704;4705;4706;4707;4708;4709;5021;8026;8027;8028;8080;8081;8127;8541;8542;8543;9964;10197	926;927;928;929;6127;6128;6129;12776;12777;12778;12779;12780;12781;12782;12783;13970;13971;14520;14521;14522;16871;16872;16873;16874;16875;16876;16877;16878;16879;16880;16881;16882;16883;16884;16885;16886;16887;16888;16889;16890;16991;16992;16993;17050;17051;17052;17075;17076;17077;17078;17079;17080;17081;17082;17083;17084;17085;17086;17087;17088;17089;17090;17091;17092;17093;17094;17095;17096;17…
WP_238523156.1	WP_238523156.1	18	18	18	WP_238523156.1 hypothetical protein [Nitrosopumilus maritimus]	1	18	18	18	17	17	15	17	17	15	17	17	15	45.7	45.7	45.7	47.552	435	435	0	114.32	45.7	45.7	40.5	24161000000	8575999999.999999	6479099999.999999	9105500000	2147600000	2037499999.9999998	2176900000	45	42	35	122	AVAKPDSSNPDLKRYDVVFE;GMSTNLISVTE;IFVTSDSE;ISAKKAKKGEPAGTIE;KKIDKLQTDLSE;KLRLDLLE;LDLPKSITGQPLE;LDLPKSITGQPLEGMSTNLISVTE;LGWSNPLSE;LGWSNPLSEKKIEE;NLSNISTLKKE;NLVKLIKKTTGDASCVKPKTAE;QRKSLNQLTSKKLDSTGE;QRKSLNQLTSKKLDSTGEEQATE;RITAAKQKIPRDGEPSPE;SIEPKISTHSKASSE;TQITDLKE;TQITDLKERITAAKQKIPRDGEPSPE				1383	593;2590;3318;3993;4755;4843;5368;5369;5631;5632;7285;7293;7932;7933;8173;8672;9741;9742	True;True;True;True;True;True;True;True;True;True;True;True;True;True;True;True;True;True	619;2649;3397;4086;4859;4947;5479;5480;5743;5744;7491;7499;8289;8290;8588;9101;10208;10209	2448;2449;2450;2451;2452;2453;2454;9745;9746;9747;12489;12490;12491;14876;14877;14878;14879;14880;17684;17685;17686;17687;17688;18015;18016;18017;19875;19876;19877;19878;19879;19880;19881;20802;20803;20804;20805;20806;20807;20808;20809;20810;27151;27152;27153;27154;27155;27156;27187;27188;27189;27190;27191;27192;27193;29669;29670;29671;30762;30763;30764;30765;30766;32583;32584;32585;32586;32587;3…
WP_012215897.1	WP_012215897.1	22	22	22	WP_012215897.1 NAD(P)/FAD-dependent oxidoreductase [Nitrosopumilus maritimus]	1	22	22	22	20	20	19	20	20	19	20	20	19	42.1	42.1	42.1	54.036	485	485	0	114.27	38.8	40.4	40.6	23746000000	7598499999.999999	8350599999.999999	7797099999.999999	1502899999.9999998	1553599999.9999998	1434100000	66	60	58	184	AGLWQYNLDFIKE;AVDFMTE;FDPDYCIIHLDQDIAPGGYGWVFPKADNKVNIGLGVE;FEKNLSGLIYE;HDVKGVMAFSPDKE;HYNNYPKDPSGFDE;HYNNYPKDPSGFDEWNKTLHGRMDAAFAKVE;IEHDVKGVMAFSPDKE;KNLSGLIYE;LSEFDPDYCIIHLDQDIAPGGYGWVFPKADNKVNIGLGVE;RCQKMGIDFE;RCQKMGIDFEFE;RIKVEWTRPE;RIKVEWTRPEIE;RNTVIKNPTLSQDPE;SLMKEYLE;STGRYIMYFE;STGRYIMYFEPGQKE;TAIPFDGAGYMLNRQKLPE;WNKTLHGRMDAAFAKVE;WTRPEIE;YGYKTAGLE				1013	233;601;1707;1733;2844;2976;2977;3206;4929;6108;8045;8046;8162;8163;8241;8859;9085;9086;9245;10735;10746;10882	True;True;True;True;True;True;True;True;True;True;True;True;True;True;True;True;True;True;True;True;True;True	240;628;1751;1777;2909;3046;3047;3284;5034;6228;8455;8456;8576;8577;8656;9294;9537;9538;9703;11230;11241;11379	920;921;922;2486;6558;6559;6560;6635;6636;6637;10768;10769;10770;10771;10772;10773;10774;11275;11276;11277;11278;11279;11280;11281;11282;11283;11284;11285;11286;11287;11288;11289;11290;11291;11292;11293;12104;12105;12106;12107;12108;12109;12110;12111;12112;18317;18318;18319;22743;22744;22745;30283;30284;30285;30286;30287;30288;30289;30290;30291;30292;30725;30726;30727;30728;31013;31014;31015;3101…
WP_012216121.1	WP_012216121.1	6	6	6	WP_012216121.1 MULTISPECIES: hypothetical protein [Nitrosopumilus]	1	6	6	6	6	5	6	6	5	6	6	5	6	100	100	100	8.6757	76	76	0	48.428	100	76.3	100	21946000000	10249000000	5300400000	6396699999.999999	2243000000	2028199999.9999998	2020699999.9999998	22	20	21	63	AINSYLDKGVTDKQDIYTKVVDE;LGVPRPTVRRVARDLRTE;LLQKIQILQSDMPKATTASEE;LLQKIQILQSDMPKATTASEEDE;MNRTNQSTIIKE;NRTNQSTIIKE				1166	302;5627;5906;5907;6760;7390	True;True;True;True;True;True	314;5739;6022;6023;6024;6932;6933;6934;7601	1208;1209;1210;1211;1212;1213;1214;20788;20789;21912;21913;21914;21915;21916;21917;21918;21919;21920;21921;21922;21923;25207;25208;25209;25210;25211;25212;25213;25214;25215;25216;25217;25218;25219;25220;27504;27505;27506;27507;27508;27509
WP_238523189.1	WP_238523189.1	12	12	12	WP_238523189.1 DNA-directed RNA polymerase subunit D [Nitrosopumilus maritimus]	1	12	12	12	11	12	12	11	12	12	11	12	12	71.7	71.7	71.7	23.167	212	212	0	101.39	69.8	71.7	71.7	21902000000	6293099999.999999	7932299999.999999	7676499999.999999	1583599999.9999998	1661699999.9999998	1542999999.9999998	38	38	42	118	CYARLGRGTE;DDSITPISDKIPIVE;FKDTIDQISE;HAKWNSANVSMLTE;LAPGQRIKVE;LSSEDDSITPISDKIPIVE;NSSVLPDEGLAHRLGLIPLKTDLSRFNEPSKCE;QIILSGVEE;STGALNPE;STGALNPEQIILSGVEE;TDKDDERILTVE;TGCSNCKVMLVLDSGDSDVTRTVLSNE				1399	722;834;1859;2816;5284;6175;7451;7789;9083;9084;9312;9421	True;True;True;True;True;True;True;True;True;True;True;True	751;865;1903;2878;5393;6297;7664;8070;8071;9535;9536;9771;9884	2936;2937;2938;2939;2940;2941;3411;3412;3413;7065;7066;7067;10625;10626;10627;10628;10629;10630;19548;19549;19550;19551;19552;19553;22996;22997;27698;27699;27700;27701;27702;27703;27704;27705;27706;29026;29027;29028;29029;29030;29031;34104;34105;34106;34107;34108;34109;34961;34962;34963;34964;34965;34966;35357;35358;35359;35360;35361;35362
WP_274377701.1	WP_274377701.1	29	29	29	WP_274377701.1 NAD-dependent succinate-semialdehyde dehydrogenase [Nitrosopumilus maritimus]	1	29	29	29	25	22	26	25	22	26	25	22	26	78.7	78.7	78.7	50.437	460	460	0	156.09	68.3	63.7	66.7	21836000000	8126399999.999999	6687899999.999999	7021199999.999999	845920000	875270000	833370000	68	59	65	192	DAKAKGAEVLLGGEE;DITTFSAMDKDQVFE;FGLGASIWTKDLAKADKMSRRIE;FVNLKSVRFYDNLTHHHYVE;FYADHGDSFLSDE;IEKAFADAGIPDGVFSTVVGSVDSANHLIDSE;KAADGAAKGRFINCGQSCVASKRFFVGKNIAE;KAFADAGIPDGVFSTVVGSVDSANHLIDSE;KCAWALE;KRRSYIYNLVE;LFIKKASE;LGGSDPFIVLDDAIIE;LKVGDPMSIE;LSRYGMLE;LVRKAKRAFPE;MDGNGYFYKPTILTNITPDMRIAKE;MDGNGYFYKPTILTNITPDMRIAKEE;RAAMNLKKCVLE;SDAIKMANDSE;SGIVSVNNVVISDPRIPFGGIKHSGFGRE;TDIGPLSSKDGLE;TDIGPLSSKDG…				1427	757;1038;1804;2128;2150;3220;4325;4334;4384;5006;5520;5571;5833;6173;6318;6392;6393;8022;8399;8611;9303;9304;9383;9384;9524;9844;10064;10364;10424	True;True;True;True;True;True;True;True;True;True;True;True;True;True;True;True;True;True;True;True;True;True;True;True;True;True;True;True;True	786;1071;1848;2174;2196;3298;4425;4434;4485;5113;5631;5682;5948;6294;6441;6521;6522;8431;8432;8816;9035;9762;9763;9843;9844;9988;10315;10538;10843;10907	3071;3072;3073;3074;3075;3076;4199;4200;4201;6873;7962;7963;7964;7965;7966;8035;8036;8037;12166;12167;16055;16093;16094;16095;16282;16283;16284;18560;18561;18562;18563;18564;18565;20427;20428;20429;20430;20605;21647;21648;21649;21650;21651;22974;22975;23508;23509;23510;23511;23757;23758;23759;23760;23761;23762;23763;23764;23765;30174;30175;30176;30177;30178;30179;30180;30181;30182;31584;31585;315…
WP_012214590.1	WP_012214590.1	18	18	18	WP_012214590.1 4-hydroxyphenylacetate 3-hydroxylase N-terminal domain-containing protein [Nitrosopumilus maritimus]	1	18	18	18	17	17	18	17	17	18	17	17	18	52	52	52	56.764	508	508	0	164.55	52	52	52	21698000000	7462099999.999999	6789299999.999999	7446399999.999999	971280000	934200000	925930000	53	61	62	176	ALASADSSITGLKVNRFLHIAE;ANVLKTIRSGDDYIE;DLVLQNKMQRKLGQNTGTCFQRCVGMDAMNSLHSTTFE;EALASADSSITGLKVNRFLHIAE;EGDIDDGNAKFGGQE;FVKMVQQE;GDIDDGNAKFGGQE;IDEKHGTDYHKRFLE;ISRLAQDIAGGLVVTLPSEKDFRHPE;KHGTDYHKRFLE;LVKEPVDHPMIRPSINAVAE;NLVIGGAMTDPKGDRSKGPSEQDDPDLFTRIVDTDE;NMTLGRNAVGYLTE;SDKDWAIVGAIPADAKGVTYIYGRQSCDTRSME;SDKDWAIVGAIPADAKGVTYIYGRQSCDTRSMEE;TYDLALRE;TYDLALREE;YFKRVFKTKDSVL				170	383;467;1156;1386;1446;2126;2211;3105;4073;4631;6287;7292;7312;8422;8423;9922;9923;10847	True;True;True;True;True;True;True;True;True;True;True;True;True;True;True;True;True;True	397;485;486;1189;1423;1484;2172;2259;3177;4168;4734;6409;7498;7522;8840;8841;10394;10395;11344	1553;1554;1555;1556;1557;1558;1559;1560;1561;1862;1863;1864;1865;1866;1867;1868;1869;4641;4642;4643;4644;4645;5537;5538;5539;5540;5541;5542;5543;5544;5545;5739;5740;5741;7954;7955;7956;7957;7958;8251;8252;8253;11755;11756;11757;11758;11759;11760;15136;15137;15138;15139;15140;15141;15142;15143;15144;17229;17230;17231;17232;17233;17234;17235;17236;17237;23384;23385;23386;23387;23388;23389;23390;233…
REV__WP_012214592.1	REV__WP_012214592.1	2	2	2	WP_012214592.1 zinc-ribbon domain-containing protein [Nitrosopumilus maritimus]	1	2	2	2	1	2	1	1	2	1	1	2	1	0	0	0	27.695	256	256	0.0092791	2.6109	0	0	0	21561000000	7368299999.999999	6814499999.999999	7377999999.999999	0	0	0	3	4	3	10	ADQKKEFRE;PVPQPVE		+		15	112;7668	True;True	116;7890	460;28505;28506;28507;28508
WP_012214592.1	WP_012214592.1	18	18	18	WP_012214592.1 zinc-ribbon domain-containing protein [Nitrosopumilus maritimus]	1	18	18	18	16	16	16	16	16	16	16	16	16	77.3	77.3	77.3	27.695	256	256	0	123.04	74.2	74.2	73.4	21542000000	6479199999.999999	7954399999.999999	7108299999.999999	2213800000	2453100000	2261000000	26	30	26	82	AGDVGNAKPLEPQTE;ASIAEYRE;ESAPLGKCSSCGFVNKE;FEGAPKIE;FENPNEE;GSIPWKSIKKVGE;NANKIGIAKQVGIDSTQSMVLVITQNDGSE;NANKIGIAKQVGIDSTQSMVLVITQNDGSEGSIPWKSIKKVGE;QQMKGNLGGPDLFLAPIGRLDADKISKHFCNTCE;QQMKGNLGGPDLFLAPIGRLDADKISKHFCNTCEKE;RGQYICNTCE;SAPLGKCSSCGFVNKE;SVPQPVEEPQVQSTQE;TATQPSPATSVSSIE;TATQPSPATSVSSIEGRAVYDE;TPQEPTVE;VILLGNPE;VILLGNPEE				172	203;530;1602;1729;1742;2666;6917;6918;7920;7921;8130;8370;9184;9268;9269;9733;10247;10248	True;True;True;True;True;True;True;True;True;True;True;True;True;True;True;True;True;True	209;210;552;1645;1773;1786;2725;7100;7101;7102;8269;8270;8271;8544;8787;9640;9727;9728;10200;10725;10726	807;808;809;810;2196;2197;6210;6211;6212;6213;6625;6626;6627;6628;6629;6630;6655;6656;6657;10024;10025;10026;10027;10028;10029;10030;10031;10032;25813;25814;25815;25816;29605;29606;29607;29608;29609;29610;30608;30609;30610;31477;31478;31479;31480;31481;31482;34432;34433;34434;34797;34798;34799;34800;34801;34802;36682;38734;38735;38736;38737;38738;38739;38740;38741;38742
WP_012215868.1	WP_012215868.1	10	10	8	WP_012215868.1 Lrp/AsnC ligand binding domain-containing protein [Nitrosopumilus maritimus]	1	10	10	8	8	9	9	8	9	9	7	7	8	98.7	98.7	81	8.7971	79	79	0	57.958	82.3	87.3	93.7	21486000000	9135800000	7519499999.999999	4830700000	2146999999.9999998	2253200000	2225600000	26	33	20	79	AIITQLKGLE;AIITQLKGLEGVKE;ATAYVLINCE;ATAYVLINCELGSEE;EAIITQLKGLE;EAIITQLKGLEGVKE;KIRSTLTLMGIEGQT;SDTVEKLRE;TITWKIRKIE;VHGTFGAYDILAKIE				990	279;280;553;554;1378;1379;4714;8455;9534;10195	True;True;True;True;True;True;True;True;True;True	288;289;576;577;1415;1416;4818;8874;9998;10673	1106;1107;1108;1109;1110;1111;1112;1113;1114;2281;2282;2283;2284;2285;2286;2287;5506;5507;5508;5509;5510;5511;5512;5513;17520;17521;17522;17523;17524;17525;31788;35832;35833;35834;35835;38531;38532;38533;38534;38535
WP_148680017.1	WP_148680017.1	15	15	15	WP_148680017.1 hypothetical protein [Nitrosopumilus maritimus]	1	15	15	15	13	12	14	13	12	14	13	12	14	54.4	54.4	54.4	26.518	239	239	0	126.01	54.4	54.4	54.4	21139000000	6125199999.999999	8110899999.999999	6902499999.999999	1424600000	1548499999.9999998	1436800000	44	38	36	118	AKPAEDFASEKPSAE;ALAKAQAAKEEAE;DAKKASDATAKAE;DFASEKPSAE;DRFPRPILTAEQQE;IPQDQTPAYNPE;KEDRFPRPILTAE;KEDRFPRPILTAEQQE;NVLSPEFE;RGVGEILE;SVTRQVEIPQDQTPAYNPE;TLKNNPDATEKDIKDTE;TLKNNPDATEKDIKDTEDE;VKADAAKAANYTFKRQGE;VKADAAKAANYTFKRQGEE				1225	357;377;758;885;1214;3886;4462;4463;7531;8139;9197;9642;9643;10293;10294	True;True;True;True;True;True;True;True;True;True;True;True;True;True;True	371;391;787;918;1248;3975;4565;4566;7745;8553;9653;10108;10109;10772;10773	1441;1442;1443;1444;1445;1446;1526;1527;1528;1529;1530;1531;3077;3078;3079;3615;4851;4852;4853;4854;4855;4856;14450;16577;16578;16579;16580;16581;16582;16583;16584;16585;16586;16587;16588;27970;27971;27972;30644;30645;30646;34480;34481;34482;34483;34484;36336;36337;36338;36339;36340;36341;36342;36343;36344;38910;38911;38912;38913;38914;38915;38916;38917;38918;38919;38920;38921;38922;38923;38924;3…
WP_012214655.1	WP_012214655.1	16	16	16	WP_012214655.1 acyl-CoA carboxylase subunit beta [Nitrosopumilus maritimus]	1	16	16	16	14	15	14	14	15	14	14	15	14	30.3	30.3	30.3	56.745	515	515	0	120.29	26	30.3	30.3	21073000000	7526499999.999999	7276099999.999999	6270299999.999999	1191700000	1344500000	1311700000	41	42	36	119	AAVKIMNRKDLADADNPE;AAVKIMNRKDLADADNPEE;AAVKIMNRKDLADADNPEELKKKLIDE;EISMDDLGGAMTHGSKSGVAHFVAQNE;ELKKKLIDE;IDPMVTHHYHE;IINSIVDNHE;IINSIVDNHEFFE;ISMDDLGGAMTHGSKSGVAHFVAQNE;KAGSMFVTGPDVVKTVLGE;KAGSMFVTGPDVVKTVLGEE;KFENPYVAASHGTVDNVIDPAE;KQLPRKHGNINL;MHSEKLE;NPLQPYDMKE;RIDLLLDE				222	58;59;60;1483;1534;3149;3508;3509;4042;4342;4343;4495;4977;6531;7351;8152	True;True;True;True;True;True;True;True;True;True;True;True;True;True;True;True	61;62;63;1523;1575;3223;3224;3592;3593;4135;4442;4443;4598;5084;6677;7562;8566	230;231;232;233;234;235;236;237;238;239;240;241;242;243;244;245;246;247;248;249;5855;5856;5992;5993;11888;11889;11890;11891;11892;11893;11894;11895;11896;13126;13127;13128;13129;13130;15027;15028;15029;15030;15031;16132;16133;16134;16135;16136;16137;16138;16139;16140;16141;16142;16143;16144;16694;16695;18458;18459;18460;18461;24285;24286;24287;27373;27374;27375;30684;30685;30686;30687;30688;30689
WP_012215191.1	WP_012215191.1	11	11	11	WP_012215191.1 50S ribosomal protein L4 [Nitrosopumilus maritimus]	1	11	11	11	11	11	11	11	11	11	11	11	11	40.6	40.6	40.6	28.992	271	271	0	170.59	40.6	40.6	40.6	20663000000	6428499999.999999	6796299999.999999	7438599999.999999	924140000	986280000	998500000	49	56	51	156	IGKIKSTHLE;KKLALCSAIAATASKDRVE;LPAVFSTPFRRE;SFPIVVSDDIE;SFPIVVSDDIESVSKTSE;TKTAVYTTTGTKDGE;TKTAVYTTTGTKDGEVE;TKTAVYTTTGTKDGEVELPAVFSTPFRRE;VASTRGGRQAHPPIVE;VELPAVFSTPFRRE;VSKILDSLKLTQDVQRLE				602	3359;4763;6009;8557;8558;9600;9601;9602;9989;10077;10520	True;True;True;True;True;True;True;True;True;True;True	3439;4867;6128;8981;8982;10066;10067;10068;10463;10551;11008	12636;12637;12638;12639;12640;12641;17711;17712;17713;17714;17715;17716;17717;17718;17719;22346;22347;22348;22349;22350;22351;32152;32153;32154;32155;32156;32157;32158;32159;36179;36180;36181;36182;36183;36184;36185;36186;36187;36188;36189;36190;36191;36192;36193;36194;36195;36196;36197;36198;37632;37633;37634;37635;37636;37637;37638;37639;37640;38033;38034;38035;38036;38037;38038;39778;39779;397…
WP_012215865.1	WP_012215865.1	39	39	39	WP_012215865.1 aconitate hydratase [Nitrosopumilus maritimus]	1	39	39	39	31	28	32	31	28	32	31	28	32	67.9	67.9	67.9	82.386	754	754	0	250.74	61.1	58.1	60.2	20645000000	7352699999.999999	6250499999.999999	7041399999.999999	663810000	700090000	670090000	78	70	75	223	DDKISLVDLNNLQPGQQVKCIITHADGNKE;DDKISLVDLNNLQPGQQVKCIITHADGNKEE;DMSRAASLAE;EGFMRPE;EIMLNHSYNKSQIE;GIFVAPPENSDDVE;HAAMTPRYLGCAAVITKSLARIHE;IGATCSVFPYDE;IGATCSVFPYDERME;IMLNHSYNKSQIE;INLSTLE;INLSTLEPHIVGPHTPDLARSISE;KFFDKVIE;KQMRWVIIGDNNYGE;LDKDEQNTIVTTFNRNFPGRNDGHRSTLNFIGSPE;LLYPKRIGVKLTGE;LNGWTAPKDIILKVADE;LSDDVKSKDYVDPISVALIGSCTNSSYE;LTAADGTKFKLEPPKPAPEVPE;LTVSGGTNSIVE;LVSGVYAKLKE;MNIDSTPE;NIAKFR…				987	821;822;1175;1448;1474;2371;2812;3327;3328;3785;3827;3828;4497;4979;5352;5936;5962;6102;6196;6251;6321;6730;7123;7634;7811;8054;8564;8892;8946;9705;9706;9934;10090;10168;10233;10234;10466;10711;10841	True;True;True;True;True;True;True;True;True;True;True;True;True;True;True;True;True;True;True;True;True;True;True;True;True;True;True;True;True;True;True;True;True;True;True;True;True;True;True	852;853;1208;1486;1487;1514;2422;2874;3406;3407;3408;3873;3915;3916;4600;5086;5463;6053;6081;6222;6318;6373;6444;6901;7327;7851;8104;8464;8988;9332;9391;10172;10173;10407;10564;10642;10711;10712;10952;11206;11338	3354;3355;3356;3357;3358;3359;3360;3361;3362;3363;4705;4706;4707;5746;5747;5748;5749;5750;5751;5752;5833;5834;5835;5836;8864;8865;8866;10606;10607;12523;12524;12525;12526;12527;12528;14105;14106;14107;14108;14250;14251;14252;14253;14254;14255;14256;14257;14258;14259;16697;16698;16699;18467;18468;18469;18470;18471;18472;19822;19823;19824;22019;22129;22130;22131;22132;22133;22134;22721;22722;22723;…
WP_148680054.1	WP_148680054.1	8	8	8	WP_148680054.1 hypothetical protein [Nitrosopumilus maritimus]	1	8	8	8	8	8	8	8	8	8	8	8	8	58	58	58	15.095	138	138	0	127.93	58	58	58	20271000000	6536099999.999999	6927299999.999999	6807699999.999999	1762699999.9999998	1876999999.9999998	1968399999.9999998	32	33	26	91	AAAQEAPAEE;AVDMITKE;DEGLAKKHVNPTIFSRLE;DKAVEAPAEE;GLAKKHVNPTIFSRLE;LTCNFAGLAGKLKKLE;SIIETVTDVDNTFLSRRE;TVTDVDNTFLSRRE				1247	4;603;856;1047;2478;6202;8683;9897	True;True;True;True;True;True;True;True	4;630;888;1080;2531;6324;9112;9113;10369	12;13;14;2489;2490;2491;2492;3485;3486;3487;3488;3489;3490;3491;3492;3493;4231;4232;4233;9296;9297;9298;23079;23080;23081;23082;23083;23084;23085;23086;23087;32629;32630;32631;32632;32633;32634;32635;37247;37248;37249;37250;37251;37252;37253
WP_012215421.1	WP_012215421.1	15	15	15	WP_012215421.1 DUF47 family protein [Nitrosopumilus maritimus]	1	15	15	15	14	15	13	14	15	13	14	15	13	65	65	65	24.58	217	217	0	92.728	59.9	65	63.1	20157000000	6440599999.999999	6220599999.999999	7495499999.999999	1480799999.9999998	1435900000	1804699999.9999998	38	41	31	110	IDIKYRQATIKLLTE;IIRSLNTNTASAIE;INRILNASRE;LEVQAKRKAIAVLQDE;LMLMKDVIE;LMLMKDVIEGIEE;LMMKKDKTGIKNTLE;LVVDEVYKLNE;MYSGELE;NLLNTAYTMDE;NLRRKITRE;QISTIEEE;VADVGGLIMNRE;VENLRRKITRE;VQAKRKAIAVLQDE				742	3120;3528;3842;5495;5942;5943;5944;6329;6885;7264;7282;7817;9964;10080;10462	True;True;True;True;True;True;True;True;True;True;True;True;True;True;True	3192;3612;3931;5606;6059;6060;6061;6062;6452;7067;7068;7469;7488;8113;8114;10437;10438;10554;10948	11799;11800;11801;13196;13197;13198;14325;14326;14327;14328;14329;14330;20343;20344;20345;22043;22044;22045;22046;22047;22048;22049;22050;22051;22052;22053;22054;22055;22056;22057;22058;22059;23545;23546;25689;25690;25691;25692;27078;27079;27080;27134;27135;29151;29152;29153;29154;37545;37546;37547;37548;37549;38046;38047;38048;38049;38050;38051;38052;39577;39578;39579;39580;39581;39582
WP_012214972.1	WP_012214972.1	9	9	9	WP_012214972.1 hypothetical protein [Nitrosopumilus maritimus]	1	9	9	9	9	8	9	9	8	9	9	8	9	89.3	89.3	89.3	13.542	122	122	0	90.121	89.3	84.4	89.3	19726000000	5684400000	6030899999.999999	8010299999.999999	1036799999.9999999	1134700000	1184100000	38	31	39	108	DDVKMSIHYALQKRDLYTNLAYRIGNE;KVTMITIPISSSE;LFLVSTEPRADYLKIIDAVRSE;LTQKILALDPQVRFAGVANNKGE;LTQKILALDPQVRFAGVANNKGELVAGGQKDDVEKLLAE;LVAGGQKDDVE;LVAGGQKDDVEKLLAE;TSSITEYE;YEKVTMITIPISSSE				446	841;5184;5529;6234;6235;6257;6258;9811;10830	True;True;True;True;True;True;True;True;True	872;5293;5640;6356;6357;6379;6380;10281;11327	3429;3430;3431;3432;3433;3434;3435;3436;19177;19178;19179;20456;20457;20458;20459;20460;20461;20462;20463;20464;20465;20466;20467;20468;20469;20470;20471;20472;23204;23205;23206;23207;23208;23209;23210;23211;23212;23213;23214;23215;23216;23217;23218;23219;23220;23284;23285;23286;23287;23288;23289;23290;36962;36963;40949;40950;40951
WP_238523168.1	WP_238523168.1	41	41	41	WP_238523168.1 biofilm-associated protein [Nitrosopumilus maritimus]	1	41	41	41	36	36	39	36	36	39	36	36	39	81.1	81.1	81.1	77.657	716	716	0	270.51	74.6	76.1	78.8	19618000000	7173899999.999999	5880099999.999999	6563799999.999999	723260000	662420000	674910000	73	69	80	222	DAFTSAE;DAFTSAEDTFE;ELPKVVE;FDFYIDNSKIGSFVTDE;FIFAGLGQLPTTPVNLE;FILEDPQGKE;FTNELDKE;FVASSGGEINQPWIIPKDTAPGTYTIKVE;GGEKKYSVRIEE;IASLLIIDPSDKPKGDTVSIQLAPDGTAVYE;IDAKGNWE;IDNRIAEE;IDVIATVTE;IFTVGLQTGSGE;IIAADGTVIDSLE;IKINTTKLDYSPGDSILILGDTGE;IKPVENIE;INQPWIIPKDTAPGTYTIKVE;ISGTGDPNSAVTAE;ITSPDGEIINARTAE;KDTFSDKNGKISE;KGWLGEKTPQGVIIFTTSEPIKKGE;KKYSVRIEE;KTPQGVIIFTTSEPIKKGE;LAEPIVVALDTPFGKYSATITDGRE;LD…				1388	746;747;1539;1686;1826;1840;2096;2112;2311;3048;3091;3144;3181;3312;3436;3572;3606;3838;4019;4169;4453;4618;4781;5109;5241;5372;5532;6006;7066;7371;7525;7529;7914;7915;8424;8698;9079;9432;9867;10784;10785	True;True;True;True;True;True;True;True;True;True;True;True;True;True;True;True;True;True;True;True;True;True;True;True;True;True;True;True;True;True;True;True;True;True;True;True;True;True;True;True;True	775;776;1580;1730;1870;1884;2142;2158;2360;3119;3163;3218;3257;3391;3520;3657;3692;3927;4112;4265;4554;4555;4721;4885;5218;5350;5483;5643;6125;7260;7261;7262;7582;7739;7743;8261;8262;8842;9128;9531;9895;10338;11280;11281	3021;3022;3023;3024;3025;3026;3027;3028;3029;6008;6482;6483;6484;6955;6998;7877;7878;7879;7915;7916;7917;8641;8642;8643;8644;8645;8646;11564;11565;11566;11695;11696;11697;11698;11699;11878;11879;11880;12013;12014;12015;12458;12459;12460;12461;12462;12921;12922;12923;12924;13361;13362;13363;13478;13479;13480;14307;14308;14309;14310;14311;14312;14953;14954;14955;15492;15493;15494;16530;16531;16532;…
WP_012216112.1	WP_012216112.1	17	17	17	WP_012216112.1 FKBP-type peptidyl-prolyl cis-trans isomerase [Nitrosopumilus maritimus]	1	17	17	17	13	13	16	13	13	16	13	13	16	60.1	60.1	60.1	27.95	248	248	0	115.54	53.6	54	59.7	19355000000	6512399999.999999	6765899999.999999	6076599999.999999	1436800000	1519699999.9999998	1438500000	41	40	40	121	ALAKTAVGDKLTVE;DAEKVSVGDTIE;DSKISFDLKDKE;DSKISFDLKDKEVSITIPE;KGFGERDSGKVRMIPIRKLGE;KVNFVETHVNKQTKE;QNVKYQPKLVSIGE;RDSGKVRMIPIRKLGE;TFDKGSLILVDYTAKVKDSEE;THVNKQTKE;VFDTTLEE;VFDTTLEEDAKKYSIHE;VSITIPE;VSITIPEE;VSYPVLKGLDE;VTPEKGFGE;VTPEKGFGERDSGKVRMIPIRKLGE				1159	379;745;1256;1257;4559;5169;7910;8064;9371;9483;10104;10105;10516;10517;10542;10576;10577	True;True;True;True;True;True;True;True;True;True;True;True;True;True;True;True;True	393;774;1291;1292;4662;5278;8255;8256;8474;9831;9947;10578;10579;11004;11005;11031;11068;11069	1536;1537;1538;1539;1540;1541;1542;3018;3019;3020;5002;5003;5004;5005;5006;5007;5008;5009;16925;16926;16927;16928;19112;29561;29562;29563;29564;29565;29566;29567;29568;29569;30360;30361;30362;30363;35184;35185;35186;35187;35188;35189;35190;35191;35192;35629;38128;38129;38130;38131;38132;38133;39767;39768;39848;39849;39850;39851;39852;39853;39997;39998;39999;40000;40001;40002;40003
WP_012216139.1	WP_012216139.1	10	10	10	WP_012216139.1 MULTISPECIES: RpoL/Rpb11 RNA polymerase subunit family protein [Nitrosopumilus]	1	10	10	10	10	9	9	10	9	9	10	9	9	100	100	100	10.334	92	92	0	85.43	100	100	100	18908000000	6601299999.999999	6154999999.999999	6151899999.999999	1802899999.9999998	1507099999.9999998	1911099999.9999998	30	26	28	84	AKEINLSITE;CWMRINSSSKPLGE;FKQLFNSKLKVN;IKKATDSAIKMADE;INLSITE;LLKESNIDFAGVIVKHPLTNE;MNAQVISSE;MNAQVISSEAKE;SNIDFAGVIVKHPLTNE;TDIGILYLIQHE				1178	330;721;1880;3577;3825;5874;6720;6721;8931;9302	True;True;True;True;True;True;True;True;True;True	342;750;1925;3662;3663;3913;5990;6889;6890;6891;9373;9761	1320;2930;2931;2932;2933;2934;2935;7145;7146;7147;7148;7149;7150;7151;7152;7153;13376;13377;13378;13379;13380;13381;13382;13383;13384;14241;14242;14243;21807;21808;21809;21810;21811;25070;25071;25072;25073;25074;25075;25076;25077;33531;33532;33533;33534;33535;33536;34930;34931;34932;34933;34934
WP_012214546.1	WP_012214546.1	16	16	16	WP_012214546.1 MBL fold metallo-hydrolase [Nitrosopumilus maritimus]	1	16	16	16	13	14	10	13	14	10	13	14	10	46.4	46.4	46.4	50.859	440	440	0	78.381	43.4	42	29.3	18804000000	6077799999.999999	7428499999.999999	5297200000	1147500000	1154300000	1127100000	23	33	23	79	DLNRRWKE;DLNRRWKEE;DLNRRWKEEGE;DSALLIKSKE;FSIQVQE;FVRFLGQACTLIE;GTVFCQTDCKMDFE;ISIDGTHTKNNNPIFSSDKTDVVNE;ITSIKNPDLMFE;LGFSNITVLDSWKPE;LGFSNITVLDSWKPEKINE;SGSFVTE;SLCQFDKKTQIYICNFPTNRFHNAIKE;SQLKLNYPISVFGCPDEPKKAWDNSGNLGTE;TLFLSARWQGDRKPDQWNE;VVAMAADDE				144	1132;1133;1134;1243;2038;2140;2699;4023;4164;5565;5566;8632;8819;8984;9622;10607	True;True;True;True;True;True;True;True;True;True;True;True;True;True;True;True	1165;1166;1167;1278;2083;2186;2759;4116;4259;4260;5676;5677;9056;9253;9430;10088;11099	4540;4541;4542;4543;4544;4545;4546;4547;4548;4549;4550;4551;4960;4961;4962;4963;4964;4965;7673;7674;7675;7676;7677;8003;10143;10144;10145;14962;14963;14964;14965;14966;14967;14968;14969;15462;15463;15464;15465;20586;20587;20588;20589;32425;32426;33133;33134;33719;33720;33721;33722;36257;40098;40099
WP_012214981.1	WP_012214981.1	8	8	7	WP_012214981.1 MULTISPECIES: TATA-box-binding protein [Nitrosopumilus]	1	8	8	7	8	7	7	8	7	7	7	6	6	39.8	39.8	39.8	20.708	186	186	0	64.707	39.8	39.8	39.8	18672000000	5271000000	6951699999.999999	6448999999.999999	3583199999.9999995	4182899999.9999995	4079599999.9999995	50	54	52	156	EKDLMIYD;IQNIVASINLGGKIHLE;ITRTFPDVE;KDLMIYD;NVVASASVDQKMDLNE;PQTKPIVSVE;PQTKPIVSVENVVASASVDQKMDLNE;QAARTLPRSMYEPE				452	1488;3921;4158;4441;7556;7655;7656;7673	True;True;True;True;True;True;True;True	1528;4010;4253;4542;7770;7771;7875;7876;7895;7896	5869;5870;5871;5872;5873;5874;14566;14567;14568;14569;14570;14571;14572;14573;14574;14575;14576;14577;14578;14579;14580;14581;14582;14583;14584;14585;14586;14587;14588;14589;14590;14591;14592;14593;14594;14595;14596;14597;14598;14599;14600;14601;14602;14603;14604;14605;14606;14607;14608;14609;14610;14611;14612;15441;15442;15443;16492;16493;16494;16495;28045;28046;28047;28048;28049;28050;28051;280…
WP_148679997.1	WP_148679997.1	46	46	46	WP_148679997.1 UPF0182 family protein [Nitrosopumilus maritimus]	1	46	46	46	39	39	36	39	39	36	39	39	36	43.4	43.4	43.4	107.19	951	951	0	249.22	39.3	38.2	36.6	18644000000	6198099999.999999	6269099999.999999	6177199999.999999	526990000	566540000	553390000	72	58	57	187	AAFAKLKPE;AKPPGFDQTE;ATDGQIVDSE;AYLKKVSGVAGSITVADE;DNDILRFNNTLYWTASMKPILPTSVSLE;ENNLNIGTIYVKDGISE;EQFQPMPAWLE;EQFQPMPAWLEE;EQIRYPVE;EQIRYPVELFNWKTE;FLGLLSLE;FLGPYTAQQIGVNRYLGE;FLSQFIDDFVKPRSDRVFMWQEE;FYEIPRGLDTYYVE;FYEIPRGLDTYYVEAKPPGFDQTE;GELFFFTE;GRNLAGYMVVE;HFVYTHVPE;IGLIPYVDFE;IHYVSIE;IHYVSIEVGS;IIKKVFE;IIKKVFEE;IIKKVFEENE;IPRGLDTYYVE;ITISEPTSIQIPLSFNE;IYYGEGGLFE;LFFFTENE;LFNWKTE;LRGSEGRNLAGY…				1218	14;359;556;664;1179;1561;1568;1569;1578;1579;1916;1917;1953;2153;2154;2258;2643;2855;3375;3434;3435;3488;3489;3490;3887;4123;4324;5515;5530;6074;6477;6478;6881;6964;7274;7335;7477;7717;7726;7812;7813;7977;7978;9388;9572;10855	True;True;True;True;True;True;True;True;True;True;True;True;True;True;True;True;True;True;True;True;True;True;True;True;True;True;True;True;True;True;True;True;True;True;True;True;True;True;True;True;True;True;True;True;True;True	15;373;579;692;1212;1603;1610;1611;1620;1621;1961;1962;1998;2199;2200;2306;2702;2920;3456;3518;3519;3572;3573;3574;3976;4218;4424;5626;5641;6193;6614;6615;7063;7149;7480;7545;7690;7959;7972;8105;8106;8107;8108;8358;8359;8360;9849;10036;11352	60;61;62;63;1449;1450;1451;2294;2295;2296;2297;2756;2757;2758;2759;2760;2761;4719;6078;6079;6080;6081;6102;6103;6104;6105;6106;6107;6108;6133;6134;6135;6136;6137;6138;7265;7266;7267;7268;7269;7270;7271;7272;7379;7380;7381;7382;8046;8047;8048;8049;8050;8428;9936;9937;9938;10822;10823;10824;10825;12694;12915;12916;12917;12918;12919;12920;13076;13077;13078;13079;13080;13081;13082;14451;14452;14453;1…
WP_012214700.1	WP_012214700.1	28	28	28	WP_012214700.1 enolase [Nitrosopumilus maritimus]	1	28	28	28	25	24	26	25	24	26	25	24	26	71.1	71.1	71.1	44.546	412	412	0	173.56	69.2	60	69.2	18628000000	6397599999.999999	6155799999.999999	6074199999.999999	1147200000	1120300000	1221700000	74	58	63	195	AFEDMSE;AVSFRNGRPE;AVSFRNGRPEDSLQVLKE;DSLQVLKE;EKSKYVYDRAGFE;FANLANE;GGWAPKLE;GKFVGRVCAPSGASVGKYE;GRILYNSRGSKTIE;HDLIRGMAEV;ILICATGAKTIEE;ILICATGAKTIEESIE;KEDPNFTNGRGDE;KFKLIYAE;KFKLIYAEDAVHE;KFKLIYAEDAVHEE;KSKYVYDRAGFE;NLGFTLGKE;NNIRLITSHRSGE;NSQKFIGLE;NTTSEQIDFAADIIE;QIDFAADIIE;SASKALDQPLFKTLSNE;SIETNLAVHKE;SSDLKGIHDTLKSFDNSSNYSE;SSFKFPFPLGNILGGGAHAGPGTPDIQE;STDSQISHIGLATKSKMLKVGVVGGE;VSAMACE				260	178;637;638;1260;1518;1660;2343;2427;2638;2838;3682;3683;4461;4510;4511;4512;5041;7237;7328;7445;7498;7775;8373;8673;9026;9035;9075;10500	True;True;True;True;True;True;True;True;True;True;True;True;True;True;True;True;True;True;True;True;True;True;True;True;True;True;True;True	183;664;665;666;1295;1559;1704;2393;2479;2697;2903;3768;3769;4563;4564;4613;4614;4615;5148;7442;7538;7658;7712;8051;8790;9102;9477;9486;9526;10987	713;714;2644;2645;2646;2647;2648;2649;2650;2651;2652;2653;2654;2655;2656;2657;5014;5015;5016;5017;5018;5955;6395;6396;8753;8754;8755;9072;9073;9074;9075;9076;9077;9078;9917;9918;9919;9920;9921;9922;10741;10742;10743;10744;10745;10746;10747;10748;13756;13757;13758;13759;16568;16569;16570;16571;16572;16573;16574;16575;16576;16735;16736;16737;16738;16739;16740;16741;16742;16743;16744;18676;18677;186…
WP_012215017.1	WP_012215017.1	12	12	12	WP_012215017.1 SDR family oxidoreductase [Nitrosopumilus maritimus]	1	12	12	12	10	10	11	10	10	11	10	10	11	68	68	68	27.211	253	253	0	146.06	54.2	40.3	68	18625000000	6295599999.999999	5820200000	6509599999.999999	1554099999.9999998	1498199999.9999998	1634299999.9999998	46	38	40	124	ASWVTGTILNVDGGKTASEG;DSTAAMTCDLVDE;DVANAVAYLASDE;ERLPLARVGEPE;GAKVILIARNLE;IGNEDSTAAMTCDLVDE;MKLNDKVAIVTGASSDIGKGIAKKFVE;MKLNDKVAIVTGASSDIGKGIAKKFVEE;RLPLARVGEPE;RLPLARVGEPEDVANAVAYLASDE;SQTLQVVNQIMDTYGKIDILVNNAGAINDPIHFHE;YARRNIRCNCVNPGIINSGSIKPYLDDPQARKVLE				479	550;1268;1299;1592;2189;3381;6621;6622;8210;8211;8992;10782	True;True;True;True;True;True;True;True;True;True;True;True	573;1303;1334;1635;2237;3463;3464;6777;6778;8625;8626;9440;11278	2262;2263;2264;2265;2266;2267;5045;5136;5137;5138;5139;5140;5141;6181;6182;6183;6184;6185;6186;6187;8179;8180;8181;8182;8183;8184;8185;8186;12716;12717;12718;12719;24649;24650;24651;24652;24653;24654;24655;24656;24657;30895;30896;30897;30898;30899;30900;30901;30902;30903;33747;33748;33749;40733
WP_012215334.1	WP_012215334.1	37	37	37	WP_012215334.1 pyruvate, phosphate dikinase [Nitrosopumilus maritimus]	1	37	37	37	32	31	32	32	31	32	32	31	32	48.5	48.5	48.5	98.28	887	887	0	213.4	43.2	40.7	42.3	18601000000	6497799999.999999	6087999999.999999	6014799999.999999	697350000	668610000	676100000	81	98	94	273	AAKLARKFGGQGIGLCRTE;ADSKQRMLLGGKGAGLSE;AGKKVILIRKE;AKTKPVYAFE;AKTKPVYAFEE;ALLHRTMDE;ALVDLTKQKVKAHPQIMIPQISSIAE;AVFKSWMGE;DVPAFFSSE;DVVAGVRTGKNVALLKKE;DVVAGVRTGKNVALLKKEMPKSHKE;EADSKQRMLLGGKGAGLSE;FFSFGTNDLTQGTFSFSRE;FFSFGTNDLTQGTFSFSREDVE;FLPNPEE;FLPNPEELSE;GEYLINAQGE;GVLTSLGGKSSHAAIVSRGMGKPCIVGCAE;KFDHVLE;KHFREPQDIE;KHFREPQDIEFTIE;KHTKRKFPDSPNE;KLIDKNKALTRIPAQQLE;LKIDYDKNTCTANGKTVKE;LSDACSKLE;MQ…				692	22;118;226;366;367;405;427;609;1324;1337;1338;1372;1763;1764;1937;1938;2275;2744;4491;4626;4627;4639;4809;5765;6101;6779;6833;7346;7800;7864;8355;8843;9588;10443;10564;10647;10947	True;True;True;True;True;True;True;True;True;True;True;True;True;True;True;True;True;True;True;True;True;True;True;True;True;True;True;True;True;True;True;True;True;True;True;True;True	23;122;233;380;381;420;442;636;1359;1372;1373;1409;1807;1808;1982;1983;2323;2805;4594;4729;4730;4742;4913;5879;6221;6953;7009;7557;8086;8180;8771;9278;10054;10929;11056;11139;11447	101;102;103;483;484;485;486;487;488;489;490;491;891;892;893;1481;1482;1483;1484;1485;1486;1487;1488;1489;1490;1491;1638;1639;1640;1641;1642;1643;1723;2510;2511;2512;2513;2514;5282;5283;5332;5333;5334;5335;5336;5337;5338;5339;5340;5341;5474;5475;5476;5477;5478;5479;5480;5481;5482;6727;6728;6729;6730;6731;6732;6733;6734;6735;6736;6737;6738;6739;7323;7324;7325;8497;8498;8499;8500;10339;10340;16683;1…
WP_012215194.1	WP_012215194.1	6	6	6	WP_012215194.1 archaeal proteasome endopeptidase complex subunit alpha [Nitrosopumilus maritimus]	1	6	6	6	6	6	6	6	6	6	6	6	6	38.4	38.4	38.4	26.719	245	245	0	126.2	38.4	38.4	38.4	18300000000	5306500000	6546199999.999999	6447599999.999999	2027699999.9999998	2481200000	2508600000	25	20	22	67	DKDGTGHIRMAHIKTDSGLYE;EQVANYANAAKQNYPHDKN;IVSEEQVANYANAAKQNYPHDKN;KTYKNDLSLDDASALAAAGIYLSSE;MLPAQQGYDRAITVFSPDGRLYQVE;QVANYANAAKQNYPHDKN				605	1049;1587;4270;5133;6684;7981	True;True;True;True;True;True	1082;1630;4370;5242;6847;6848;8363;8364	4237;4238;4239;4240;4241;4242;4243;4244;4245;6160;6161;6162;6163;6164;6165;6166;6167;6168;6169;15861;15862;15863;15864;15865;15866;18994;18995;18996;18997;24878;24879;24880;24881;24882;24883;29887;29888;29889;29890;29891;29892;29893;29894;29895;29896;29897
WP_012215455.1	WP_012215455.1	25	25	25	WP_012215455.1 biosynthetic-type acetolactate synthase large subunit [Nitrosopumilus maritimus]	1	25	25	25	22	22	22	22	22	22	22	22	22	58.7	58.7	58.7	61.426	566	566	0	140.92	50.2	53	51.9	18299000000	6057699999.999999	6411799999.999999	5829899999.999999	957330000	943150000	930310000	57	55	58	170	ADCVLAIGTRFSDRSVGTFE;ADCVLAIGTRFSDRSVGTFEE;ADCVLAIGTRFSDRSVGTFEEFE;AEMVFPDEFKIQGYHPWADPDIVAVE;ALMLPVVTTFKGKGAFPE;EDVLPFVAPGTSLKDMILPS;FARCDIRHILARHE;FKIQGYHPWADPDIVAVE;ILPKESIITTE;KAIDMLLHAQKPVILAGGGTIISSAFAE;KEGVKEVFGLPGGANLPMYDE;KNLKIIHMDVDPAE;LDKAIKDALSSDVATVIDIPIDPE;NHPLSLGPIGMHGHAE;NMIGAKALMTAME;NMIGAKALMTAMEKE;NSLATAVLE;RRMIGVDQGKWCPDYVKLAE;SDIIGMANPVVKYAFQPRHASEIPE;SYGAQGIRAQSMDE;TGRPGPVLI…				763	87;88;89;149;406;1420;1662;1869;3715;4346;4467;4925;5351;7112;7298;7299;7433;8252;8415;9213;9450;9451;9546;10109;10630	True;True;True;True;True;True;True;True;True;True;True;True;True;True;True;True;True;True;True;True;True;True;True;True;True	91;92;93;153;421;1457;1706;1913;3801;4446;4570;5030;5462;7315;7316;7504;7505;7644;8667;8832;9669;9670;9913;9914;10010;10583;11122	354;355;356;357;358;359;360;361;362;363;588;589;590;1644;1645;1646;1647;1648;5678;5679;5680;5681;5682;6398;6399;6400;6401;6402;7111;7112;13869;13870;13871;13872;16153;16597;18304;18305;19815;19816;19817;19818;19819;19820;19821;26547;26548;26549;26550;26551;26552;26553;26554;26555;26556;27205;27206;27207;27208;27209;27210;27211;27212;27620;27621;27622;31051;31640;31641;31642;31643;31644;34551;3455…
WP_012214489.1	WP_012214489.1	8	8	8	WP_012214489.1 50S ribosomal protein L2 [Nitrosopumilus maritimus]	1	8	8	8	8	8	7	8	8	7	8	8	7	52	52	52	25.999	244	244	0	63.489	52	52	38.9	18135000000	5434400000	5801800000	6899099999.999999	1125800000	1220800000	1375700000	30	27	27	84	DGSVSFVPAVLGAKVGE;GEIIDLVHE;GVTVKLPSGKFTTLNPKNRAMIGTLAGGGASE;IIDLVHE;KGNVISIQNIPDGTIVCNIE;KHFGDGGAIVKSAGTDATVFSHGDE;RGREAPLAKVRFE;TLQFGLKSKIE				95	970;2253;2759;3452;4596;4624;8131;9660	True;True;True;True;True;True;True;True	1003;2301;2820;3536;4699;4727;8545;10126	3919;3920;3921;3922;3923;8413;8414;8415;8416;8417;8418;10390;10391;10392;12963;12964;12965;12966;12967;12968;17068;17069;17070;17071;17072;17073;17074;17192;17193;17194;17195;17196;17197;17198;17199;17200;30611;30612;30613;30614;30615;30616;36415;36416;36417;36418;36419;36420;36421
WP_012215910.1	WP_012215910.1	19	19	17	WP_012215910.1 thrombospondin type 3 repeat-containing protein [Nitrosopumilus maritimus]	1	19	19	17	19	18	19	19	18	19	17	16	17	63.3	63.3	60.9	79.542	722	722	0	120.38	63.3	58	63.3	17714000000	6209099999.999999	5947199999.999999	5558000000	1324000000	1349500000	1246000000	44	42	39	125	DGCPDSVVHQTVGDYDGDGIFDDVDQCPTAKE;DLCPLDPE;DLCPLDPEDYDGDRDTDGCPDP;DRWDACIHEPE;DRWDACIYEPE;DTDGCPDVVKHVIFGDSDGDGILDQNDSCPFSPE;DYDGDRDTDGCPDP;IVGTSGTDMIDSDYDGIADHLDE;IVGTSGTDMIDSDYDGIADHLDECPTIAE;NYNDYLDWDGCPDVLGAE;NYNGFLDDDGCPE;NYNKFEDTDGCPDVVKHVIFGDSDGDGILDQNDSCPFSPE;QQRFVHDDDLDDIINDE;STAPVYADSDGDGYPDSIDSCPSKPE;TFNGIDDTDGCPDDDRSIMDRDQDGISDGKDTCPLEPE;TWNKYLDKDGCPDIAPE;TYNKFQDTDGCPDDSLYRFDADMDGILDIN…				1023	922;1088;1090;1239;1240;1276;1352;4224;4225;7596;7597;7599;7923;9070;9398;9913;9938;9940;10873	True;True;True;True;True;True;True;True;True;True;True;True;True;True;True;True;True;True;True	955;1121;1123;1274;1275;1311;1387;4321;4322;7813;7814;7816;8273;8274;9521;9861;10385;10411;10413;11370	3759;3760;3761;4358;4359;4360;4362;4363;4364;4946;4947;4948;4949;4950;4951;4952;4953;4954;5064;5065;5066;5385;5386;5387;15685;15686;15687;15688;15689;15690;15691;15692;28218;28219;28220;28221;28222;28223;28228;28229;28230;28231;28232;28233;29614;29615;29616;29617;29618;29619;29620;29621;34039;34040;34041;34042;34043;34044;35290;35291;35292;37306;37307;37308;37309;37310;37311;37447;37448;37449;374…
WP_012215342.1	WP_012215342.1	13	13	13	WP_012215342.1 MULTISPECIES: ketol-acid reductoisomerase [Nitrosopumilus]	1	13	13	13	12	12	12	12	12	12	12	12	12	49.7	49.7	49.7	36.962	332	332	0	168.31	49.7	49.7	47.6	17460000000	6275699999.999999	6195899999.999999	4988100000	969350000	938430000	916760000	44	41	52	137	ADGHKVMSVADATKQADIIHILIPDMIQGQVYKDE;IAYFEVLHE;IGPNLSE;MRKMMWPDSTE;NMKKVLTMIQDGTFNNE;NMKKVLTMIQDGTFNNEWISE;QADLCGGAASMVTNAFE;TARYGGLTRGPMVMDSANKE;TDWFGEQADLCGGAASMVTNAFE;TYLDNFGTPAIVAVE;VETDWFGE;YQKNGKDAFDKYMKQYDE;YQKNGKDAFDKYMKQYDEHQIE				700	93;3065;3386;6799;7303;7304;7674;9263;9331;9932;10092;11006;11007	True;True;True;True;True;True;True;True;True;True;True;True;True	97;3137;3469;6973;6974;7509;7510;7897;7898;9722;9790;10405;10566;11509;11510	374;375;376;377;378;379;380;381;382;383;384;385;386;387;388;389;390;391;11606;11607;11608;12728;12729;25365;25366;25367;25368;25369;25370;25371;27219;27220;27221;27222;27223;27224;27225;27226;27227;27228;27229;27230;27231;28522;28523;28524;28525;28526;28527;28528;28529;28530;34777;34778;34779;34780;34781;34782;34783;35037;37418;37419;37420;37421;38085;38086;38087;41554;41555;41556;41557;41558;415…
WP_012215216.1	WP_012215216.1	23	23	23	WP_012215216.1 threonine synthase [Nitrosopumilus maritimus]	1	23	23	23	19	21	22	19	21	22	19	21	22	69.9	69.9	69.9	48.904	445	445	0	127.84	64	66.7	69.9	17188000000	5358300000	6109199999.999999	5720900000	923920000	962540000	988130000	51	49	56	156	CSKYLVSLDGAE;ELRWNKGNPNTE;FTNGVATTVSDSE;FTNGVATTVSDSEMLDGMSVVGLNGFDCE;GASTLSDLYNGKFE;GASTLSDLYNGKFEGEE;GIIQKDDTVVGILTGRQKDAMLPVDYHNNPQNKFAKPPKN;GINCDVYIPAGQIAPGKLSQAYQFGAQILE;GQKTIPFRALE;GRLSKPYHMAKASE;IDGNFDDALKQSLDDAQNHDGYTVNSVNPFRIE;KGHLLDVKYKHTPSE;KGHLLDVKYKHTPSENLKE;LLNFCQIDTE;LLNFCQIDTENIEE;LRWNKGNPNTE;LVGISNDNLWLQPE;MASGASVVGVKKLTSE;MLDGMSVVGLNGFDCE;MQGDAYLKCIDPQCGMEYPIE;MQGDAYLKCIDPQCGMEY…				619	715;1542;2097;2098;2192;2193;2378;2388;2618;2642;3112;4566;4567;5893;5894;6098;6274;6377;6661;6775;6776;8644;10142	True;True;True;True;True;True;True;True;True;True;True;True;True;True;True;True;True;True;True;True;True;True;True	744;1583;2143;2144;2240;2241;2430;2440;2677;2701;3184;4669;4670;6009;6010;6218;6396;6506;6820;6949;6950;9068;10616	2913;2914;6019;6020;6021;6022;7880;7881;7882;7883;8196;8197;8198;8199;8200;8201;8202;8900;8901;8902;8903;8904;8929;8930;8931;8932;8933;9823;9824;9825;9826;9827;9828;9928;9929;9930;9931;9932;9933;9934;9935;11779;11780;11781;11782;11783;16960;16961;16962;16963;16964;16965;16966;16967;21867;21868;21869;21870;21871;21872;21873;22711;22712;22713;22714;23343;23711;23712;23713;23714;23715;23716;24797;24…
WP_012215697.1	WP_012215697.1	9	9	9	WP_012215697.1 archaeal proteasome endopeptidase complex subunit alpha [Nitrosopumilus maritimus]	1	9	9	9	9	7	7	9	7	7	9	7	7	52.9	52.9	52.9	26.018	240	240	0	91.352	52.9	52.9	48.8	16547000000	5185700000	6084599999.999999	5276400000	1961199999.9999998	2208700000	2016999999.9999998	38	29	34	101	ADLQNYSQNASKFVP;DAAALAIAAINLKAE;DAAALAIAAINLKAEE;EKGGVKDIKMAKVSTE;KGGVKDIKMAKVSTE;KNYKEDMSLE;MMASKGYDMTPTMYSPDGRIYQVE;SKIFEKVSE;VATVAKHLADQAHQFTQYGGVRPNGVSMIIAGVDQKGE				893	108;727;728;1491;4564;4952;6706;8767;9991	True;True;True;True;True;True;True;True;True	112;756;757;1531;4667;5058;6873;6874;9200;10465	446;447;448;2955;2956;2957;2958;2959;2960;2961;2962;2963;2964;2965;2966;2967;5880;16943;16944;16945;16946;16947;16948;16949;16950;16951;18395;18396;24997;24998;24999;25000;25001;25002;25003;25004;25005;25006;32933;32934;32935;37647;37648;37649;37650;37651;37652;37653
WP_012216075.1	WP_012216075.1	30	30	30	WP_012216075.1 V-type ATPase 116kDa subunit family protein [Nitrosopumilus maritimus]	1	30	30	30	26	22	24	26	22	24	26	22	24	37.1	37.1	37.1	78.043	699	699	0	241.44	35.1	27.6	30.2	16435000000	5849599999.999999	6003699999.999999	4581600000	701490000	712480000	706160000	62	61	65	188	ALVAKDVLE;AQKTYQSIDDVVKGLGVPPTVGILE;DLKKKTPSVIDEPAKLLE;DLKKKTPSVIDEPAKLLEE;DLVEDLKKKTPSVIDEPAKLLE;EALVAKDVLE;EKFKNITSQWTSVTEE;EQADTKRGIEE;FEWFHKIDTE;FEWFHKIDTENDLVTPE;GITFYKYDLE;IDDLLLE;ILFKGTMIKKKDYE;ITDPKHQEQVPTLFDNKKFVRTFE;KALKVLRGFNANPFSIPDGMSQIPSEAYATAE;KFKNITSQWTSVTE;LIYNQFIWKRK;NDLVTPE;QADTKRGIEE;QVPTLFDNKKFVRTFE;SKDKAAVLVICGIDDSE;SPRAISRLTE;SPRAISRLTEFE;VFLGKTVE;VVADLKLGSVILPRSE;VVADLKLGS…				1126	426;490;1117;1118;1151;1390;1490;1565;1747;1748;2401;3100;3661;4105;4357;4513;5733;6966;7676;7997;8747;8959;8960;10117;10600;10601;10602;10709;10710;11034	True;True;True;True;True;True;True;True;True;True;True;True;True;True;True;True;True;True;True;True;True;True;True;True;True;True;True;True;True;True	441;509;1150;1151;1184;1427;1530;1607;1791;1792;2453;3172;3747;4200;4457;4616;5846;7151;7900;8387;8388;9180;9404;9405;10591;11092;11093;11094;11204;11205;11537	1719;1720;1721;1722;1946;1947;1948;1949;1950;1951;1952;1953;4468;4469;4470;4471;4472;4473;4474;4475;4476;4477;4478;4479;4480;4481;4618;4619;4620;5552;5553;5554;5555;5877;5878;5879;6098;6673;6674;6675;6676;6677;6678;6679;8977;8978;8979;8980;8981;11738;11739;11740;13676;13677;13678;13679;13680;13681;13682;13683;15284;15285;15286;15287;15288;16185;16745;16746;16747;21284;21285;21286;25956;28534;3003…
WP_012215208.1	WP_012215208.1	23	23	23	WP_012215208.1 prohibitin family protein [Nitrosopumilus maritimus]	1	23	23	23	22	21	19	22	21	19	22	21	19	67.6	67.6	67.6	31.887	287	287	0	125.31	67.6	67.6	64.8	16430000000	5818500000	6051599999.999999	4560200000	683670000	653490000	696080000	48	56	39	143	AEAIAIINKALAENPNYLE;AIAIINKALAENPNYLE;AIAIINKALAENPNYLEWLKTQAWDGKLPLVVGE;ANAIGIANANIAE;AVHRLYKNLGLDYE;ELITKRPLVKQDIE;ETVKQVTANYNAEE;FSPLFAQAIE;FSPLFAQAIESKVE;GGTPFIQIPVTP;GLHFVIPFQDE;GLHFVIPFQDEVVDIE;KNTRSASKDLQTVE;LITKRPLVKQDIE;NDLLRIEVE;NRVIQPAIE;NRVIQPAIEE;RLNQFEVVTE;TTVTVNYHPDKE;TVKQVTANYNAE;TVKQVTANYNAEE;VISITDFE;WLKTQAWDGKLPLVVGE				613	136;259;260;451;617;1532;1620;2060;2061;2335;2504;2505;4949;5726;6961;7391;7392;8209;9846;9872;9873;10270;10733	True;True;True;True;True;True;True;True;True;True;True;True;True;True;True;True;True;True;True;True;True;True;True	140;267;268;468;644;1573;1663;2105;2106;2385;2557;2558;5055;5839;7146;7602;7603;8624;10317;10343;10344;10748;11228	542;543;544;1023;1024;1025;1026;1806;1807;1808;1809;1810;1811;2539;2540;2541;2542;2543;5988;6253;6254;6255;7746;7747;7748;7749;7750;7751;7752;7753;7754;8731;8732;8733;9393;9394;9395;9396;9397;9398;9399;18381;18382;18383;18384;18385;18386;18387;18388;18389;21247;21248;21249;21250;21251;21252;21253;25942;25943;25944;25945;25946;27510;27511;27512;27513;27514;27515;30892;30893;30894;37068;37069;37070…
WP_012214437.1	WP_012214437.1	16	16	16	WP_012214437.1 sulfate adenylyltransferase [Nitrosopumilus maritimus]	1	16	16	16	14	13	13	14	13	13	14	13	13	61.8	61.8	61.8	42.482	380	380	0	142.19	60	54.7	51.1	16213000000	4682600000	6351099999.999999	5179500000	2456800000	2573200000	2705500000	32	26	28	86	AFAQAGWKTICAFQTRNPPHVAHE;DLANDVENIADGIFSPLE;GFLGQQDFE;IFSDYPE;MIQNGQAPSQFILRPE;MLQKTSITTRDGVFVNPVIGKKKSGDFVDE;NDSIKPHGGVLVNRITNVDPSGLFSITISE;NIADGIFSPLE;QISGTALRE;SENDSIKPHGGVLVNRITNVDPSGLFSITISE;SVISRGRLANDLAWTIPIVLDVDEE;TANKMKDAVDVLLQNPDGIGIAVLHVEE;TMIEHYYAE;VAQVILDHPKPFVD;VIVKCYE;VYTFDKE				56	171;1083;2296;3302;6563;6690;6975;7120;7815;8503;9165;9259;9684;9983;10284;10693	True;True;True;True;True;True;True;True;True;True;True;True;True;True;True;True	176;1116;2345;3380;6713;6714;6715;6854;7162;7324;8110;8111;8924;8925;9621;9718;10150;10457;10763;11186	672;673;674;675;676;677;4349;8581;8582;8583;8584;8585;8586;12428;12429;12430;24438;24439;24440;24441;24442;24443;24444;24914;24915;24916;24917;25992;25993;25994;25995;25996;25997;25998;25999;26581;29144;29145;29146;29147;31958;31959;31960;31961;31962;31963;34361;34362;34363;34761;34762;34763;34764;34765;34766;34767;36499;36500;37608;37609;37610;37611;37612;37613;38883;38884;40393;40394;40395;4039…
WP_012215010.1	WP_012215010.1	12	12	12	WP_012215010.1 hypothetical protein [Nitrosopumilus maritimus]	1	12	12	12	9	11	11	9	11	11	9	11	11	40.2	40.2	40.2	49.358	458	458	0	111.49	32.1	37.1	36.9	16123000000	4752300000	5580700000	5789900000	987080000	1016999999.9999999	1129700000	20	32	23	75	AAAFFVGTE;AAAFFVGTEAEE;AQLADGSDYQQTRSMYDDSSNSTQSPPPQPE;GRQVERVYE;IAGYVVSSWTMGE;KTGQQGIDPNRLVGYQTSVSSGGYQTNRGE;LNFPINILLE;MGSECDCAMQGACLCDATCPCNADICKE;TSPFKMNYQKTVFIEYPNGGQLFDVLQGQE;VLHRNLIDADFILE;VVIDGHELNFPINILLE;YPNGGQLFDVLQGQE				474	0;1;491;2646;3003;5083;5961;6519;9804;10350;10624;10996	True;True;True;True;True;True;True;True;True;True;True;True	0;1;510;2705;3073;5192;6080;6664;10274;10829;11116;11499	0;1;2;3;4;5;6;7;1954;1955;1956;1957;9947;9948;9949;9950;9951;9952;11380;11381;11382;11383;11384;11385;11386;11387;11388;18834;18835;18836;18837;18838;18839;22126;22127;22128;24239;24240;24241;24242;24243;36943;39149;39150;39151;40159;40160;41529;41530
WP_148679990.1	WP_148679990.1	4	4	4	WP_148679990.1 hypothetical protein [Nitrosopumilus maritimus]	1	4	4	4	3	4	4	3	4	4	3	4	4	64.5	64.5	64.5	7.222	62	62	0	22.216	48.4	64.5	64.5	15908000000	5349200000	5193300000	5365200000	3567099999.9999995	3114299999.9999995	2600700000	9	15	13	37	AVIQMFTNRGHSLE;ITGEANEVIE;TLKIKVSDYGFE;TLKIKVSDYGFEDDLE				1214	620;4112;9635;9636	True;True;True;True	647;4207;10101;10102	2552;2553;2554;2555;2556;2557;15305;15306;36303;36304;36305;36306;36307;36308;36309;36310;36311;36312;36313;36314
WP_012215337.1	WP_012215337.1	23	23	23	WP_012215337.1 methylmalonyl-CoA mutase family protein [Nitrosopumilus maritimus]	1	23	23	23	22	23	21	22	23	21	22	23	21	43.2	43.2	43.2	59.594	532	532	0	146.78	39.3	43.2	39.3	15676000000	5589600000	5625300000	4461300000	665940000	654460000	556300000	55	48	47	150	ALALPTQE;IRQNAYRLKKE;ISNAFRE;KALSAMQSAAE;KALSAMQSAAETDE;KGFFQSE;KGQTGLSMAFDLPTQIGYDSDAPQAE;KGQTGLSMAFDLPTQIGYDSDAPQAEGE;KVPSWYPVSISGYHMRE;LLRIGGKVE;LRGTTQNDILKE;MFNAKNPKSLQLKFHTQTSGE;RFKFMLE;RVLVGVNKYAE;RVLVGVNKYAEEE;SAKIALRTQQIVAHE;SGITKTADPLGGSYYLE;SGITKTADPLGGSYYLEE;TDDGERVLVGVNKYAE;TDDGERVLVGVNKYAEE;VFGEYRPKEVF;YIARNTYIYPPQPSMRLIGDMIGYCAE;YRPKEVF				695	380;3983;4046;4359;4360;4558;4607;4608;5173;5910;6076;6493;8088;8291;8292;8347;8608;8609;9285;9286;10108;10895;11032	True;True;True;True;True;True;True;True;True;True;True;True;True;True;True;True;True;True;True;True;True;True;True	394;4076;4141;4459;4460;4461;4661;4710;4711;5282;6027;6196;6634;8500;8501;8706;8707;8763;9032;9033;9744;9745;10582;11393;11535	1543;1544;1545;14831;14832;14833;15051;15052;15053;16193;16194;16195;16196;16197;16198;16199;16920;16921;16922;16923;16924;17114;17115;17116;17117;17118;17119;17120;17121;17122;19122;19123;19124;21931;21932;21933;22603;22604;22605;22606;22607;22608;24134;30460;30461;30462;30463;30464;31176;31177;31178;31179;31180;31181;31378;31379;31380;31381;31382;31383;31384;31385;31386;32318;32319;32320;32321;…
WP_148680037.1	WP_148680037.1	11	11	11	WP_148680037.1 phosphoenolpyruvate carboxykinase (ATP) [Nitrosopumilus maritimus]	1	11	11	11	10	10	11	10	10	11	10	10	11	31.8	31.8	31.8	58.966	534	534	0	87.64	31.8	25.5	31.8	15642000000	5316900000	4985900000	5339400000	984570000	847280000	908220000	31	31	38	100	AAMYHFMSGYTSKLAGTE;GGCYAKCINLSQE;GVPSEILDPRNTWIDKDAYDLSAKKLAQMFVE;HGWSDNGTFNFE;IIDAGPKPPQ;IWNAIKPGALLE;MVNLAVE;MVNLAVERKE;NFKKFDGVSQE;NVVLNDNVPDYDDNTLTE;TQVVGTATTDKFSAQLKDFGINPSKVHRNLSTDE				1238	32;2308;2752;2868;3445;4299;6852;6853;7020;7558;9762	True;True;True;True;True;True;True;True;True;True;True	33;2357;2813;2933;3529;4399;7031;7032;7033;7209;7773;10229;10230	138;139;140;141;8623;8624;8625;10363;10364;10365;10366;10367;10368;10369;10370;10371;10864;10865;10866;10867;12941;12942;12943;12944;12945;12946;15960;15961;15962;25566;25567;25568;25569;25570;25571;25572;25573;25574;26169;26170;26171;26172;26173;26174;26175;26176;28086;28087;28088;36771;36772;36773;36774;36775
WP_012215192.1	WP_012215192.1	10	10	10	WP_012215192.1 50S ribosomal protein L3 [Nitrosopumilus maritimus]	1	10	10	10	10	10	8	10	10	8	10	10	8	36.3	36.3	36.3	36.701	331	331	0	110.25	36.3	36.3	29.3	15336000000	5658200000	5041400000	4636100000	1297400000	1282800000	1247500000	30	31	29	90	ASVSGGDIPKQFAHVKE;DIPKSIAKE;FDVYAEDIPKSIAKE;IFAIVAISPSAAGLE;IFAIVAISPSAAGLEQKKPYIFE;IKIDQIFE;ISLKNKQENALDNAE;LLGKEIKIDQIFE;NALDNAEKSLKKIKE;VGSLGPISPQSVMYTVPRAGQFGFHQRVE				603	547;1023;1722;3271;3272;3569;4038;5864;6914;10178	True;True;True;True;True;True;True;True;True;True	570;1056;1766;3349;3350;3654;4131;5980;7097;10655	2249;2250;2251;2252;2253;2254;2255;2256;2257;4131;4132;4133;4134;4135;4136;6602;6603;6604;12327;12328;12329;12330;12331;12332;12333;12334;12335;13350;13351;13352;13353;13354;15014;15015;15016;21773;21774;21775;21776;21777;25805;25806;38456;38457;38458;38459;38460;38461
WP_012216175.1	WP_012216175.1	19	19	19	WP_012216175.1 serine hydroxymethyltransferase [Nitrosopumilus maritimus]	1	19	19	19	18	16	18	18	16	18	18	16	18	48.4	48.4	48.4	48.722	440	440	0	129.41	40.9	36.8	44.3	15055000000	5657800000	4915300000	4481700000	978670000	929360000	913240000	61	63	52	176	ALSDAGFKVLGE;AVISDFGNRYAE;EMTIDVDKTKQKVKE;FGKDYAAQVIKNAKSFAE;FYPFDAEE;HSGTAGLVHGLE;HSGTAGLVHGLEIE;IASFIKQVVIE;IEFYPFDAE;IEFYPFDAEE;KANIIVNRQLIPGDIKAGRNYFHPGGIRLGVSE;LSDFLKSYDMHINYDAAHVAGLIAGGKFQDPLKE;MTIDVDKTKQKVKE;NIPSPAVRE;NSIPLIASE;NSIPLIASENIPSPAVRE;SRGFTQSHQIAVNVLDYSDGGKVE;SRGFTQSHQIAVNVLDYSDGGKVEADLE;SYNKIFAKLKE				1204	420;621;1552;1797;2167;2938;2939;3046;3200;3201;4363;6103;6826;7160;7427;7428;9003;9004;9223	True;True;True;True;True;True;True;True;True;True;True;True;True;True;True;True;True;True;True	435;648;1594;1841;2214;3005;3006;3117;3278;3279;4464;6223;7002;7364;7638;7639;9453;9454;9680	1703;1704;1705;2558;2559;2560;2561;6046;6047;6048;6049;6050;6051;6052;6855;8087;8088;8089;11115;11116;11117;11118;11119;11120;11121;11122;11123;11124;11125;11126;11552;11553;11554;11555;11556;11557;12077;12078;12079;12080;12081;12082;12083;12084;16208;22724;22725;22726;22727;22728;22729;22730;22731;22732;22733;22734;25458;25459;25460;25461;25462;25463;25464;25465;25466;26706;26707;26708;26709;276…
WP_012215695.1	WP_012215695.1	10	10	10	WP_012215695.1 Glu/Leu/Phe/Val dehydrogenase [Nitrosopumilus maritimus]	1	10	10	10	9	7	6	9	7	6	9	7	6	24.8	24.8	24.8	46.31	424	424	0	77.518	24.8	17.7	15.8	15054000000	5229100000	5344400000	4480600000	1439500000	1469499999.9999998	1333500000	23	17	19	59	AANGPTLPE;ELLTTKCDVLVPGALE;GGVEYMERE;HKQKKGSVVGFPGSKKISTEE;LERLTRGFAYKISE;LLTTKCDVLVPGALE;LLTTKCDVLVPGALENQIDAKIAKNLKCKIIAE;NQIDAKIAKNLKCKIIAE;RLTRGFAYKISE;VIGPEKDIPAPDVYTTGKE				892	33;1536;2337;2894;5482;5929;5930;7359;8223;10232	True;True;True;True;True;True;True;True;True;True	34;1577;2387;2959;5593;6046;6047;7570;8638;10710	142;5999;6000;8737;8738;10952;20296;20297;20298;20299;20300;20301;20302;20303;21997;21998;21999;22000;27401;27402;27403;27404;27405;27406;27407;27408;30951;30952;30953;30954;30955;38668;38669;38670;38671;38672;38673
WP_012215182.1	WP_012215182.1	5	5	5	WP_012215182.1 50S ribosomal protein L24 [Nitrosopumilus maritimus]	1	5	5	5	4	5	5	4	5	5	4	5	5	23.8	23.8	23.8	18.947	168	168	0	21.851	23.8	23.8	23.8	14956000000	5357800000	4735300000	4863100000	1865699999.9999998	1783899999.9999998	1856899999.9999998	12	19	15	46	DKWRIAKLE;FKGVDGKVAE;GDSVTILRGE;GDSVTILRGEFKGVDGKVAE;VSTAKSSVAIE				594	1077;1866;2236;2237;10535	True;True;True;True;True	1110;1910;2284;2285;11024	4321;4322;4323;4324;4325;4326;7097;7098;7099;7100;7101;7102;8347;8348;8349;8350;8351;8352;8353;39830;39831;39832
WP_012216080.1	WP_012216080.1	5	5	5	WP_012216080.1 ammonium transporter [Nitrosopumilus maritimus]	1	5	5	5	5	5	5	5	5	5	5	5	5	10.2	10.2	10.2	54.855	521	521	0	48.687	10.2	10.2	10.2	14177000000	4955800000	5022800000	4197899999.9999995	3006399999.9999995	3188499999.9999995	2798000000	10	9	11	30	DGMDGYVKGTSGIYTGNPNE;EIGLDLAQHGE;IGLDLAQHGE;IGLDLAQHGERAYVNE;LGPCHDTWSAAYQMNE				1131	954;1468;3368;3369;5603	True;True;True;True;True	987;1508;3448;3449;3450;5714;5715	3868;3869;3870;5817;5818;5819;12670;12671;12672;12673;12674;12675;12676;12677;12678;12679;12680;12681;12682;20701;20702;20703;20704
WP_012214432.1	WP_012214432.1	13	13	13	WP_012214432.1 hypothetical protein [Nitrosopumilus maritimus]	1	13	13	13	13	13	13	13	13	13	13	13	13	78.4	78.4	78.4	15.757	134	134	0	70.469	78.4	78.4	78.4	14147000000	4844100000	5161000000	4142399999.9999995	1138800000	1150900000	957170000	33	33	31	97	DEIPEWVTDE;DGRHIVTMDVPKSVKIDDLLKGE;DGRHIVTMDVPKSVKIDDLLKGEVYE;DNKIDVQLYDAVE;DNKIDVQLYDAVEDGRHIVTMDVPKSVKIDDLLKGE;DNKIDVQLYDAVEDGRHIVTMDVPKSVKIDDLLKGEVYE;ELKKSGYILE;FVFDQHKAPLSKKVSE;IDMNAIYQFE;IQNAKFKKPEE;KEIDMNAIYQFE;LKKSGYILE;LLDVGSNE				52	860;962;963;1185;1186;1187;1535;2118;3141;3920;4468;5780;5856	True;True;True;True;True;True;True;True;True;True;True;True;True	892;995;996;1218;1219;1220;1576;2164;3215;4009;4571;5894;5971	3501;3502;3503;3504;3895;3896;3897;3898;3899;3900;3901;3902;3903;4730;4731;4732;4733;4734;4735;4736;4737;4738;4739;4740;4741;4742;4743;5994;5995;5996;5997;5998;7931;7932;7933;7934;7935;7936;7937;7938;7939;7940;11868;11869;11870;14563;14564;14565;16598;16599;16600;21457;21458;21459;21460;21461;21732;21733;21734
WP_012214681.1	WP_012214681.1	7	7	7	WP_012214681.1 CxxC-x17-CxxC domain-containing protein [Nitrosopumilus maritimus]	1	7	7	7	6	6	7	6	6	7	6	6	7	74.5	74.5	74.5	11.959	102	102	0	114.09	74.5	74.5	74.5	13936000000	4477600000	4522900000	4935300000	1280400000	1225900000	1337200000	29	34	29	92	CFPNHKQTPSV;CQVPFKPKE;CQVPFKPKEDRPVYCRE;DRPVYCRE;MHTATCGDCGNECQVPFKPKE;MHTATCGDCGNECQVPFKPKEDRPVYCRE;SFGEERE				241	682;708;709;1222;6533;6534;8544	True;True;True;True;True;True;True	710;737;738;1256;6679;6680;6681;8966	2814;2815;2816;2817;2885;2886;2887;2888;2889;2890;2891;2892;2893;2894;2895;2896;4889;4890;24291;24292;24293;24294;24295;24296;24297;24298;24299;24300;24301;24302;24303;24304;24305;24306;24307;24308;24309;24310;24311;24312;24313;24314;32100;32101;32102
WP_012215766.1	WP_012215766.1	8	8	8	WP_012215766.1 MULTISPECIES: RNA polymerase Rpb4 [Nitrosopumilus]	1	8	8	8	6	6	8	6	6	8	6	6	8	62	62	62	12.677	108	108	0	52.894	59.3	59.3	62	13762000000	5130000000	4408700000	4223599999.9999995	1542399999.9999998	1401000000	1372400000	27	17	23	67	ILGKVDPE;ILGKVDPEE;ILGKVDPEEMDQIQRWTYDYVSKFVSLDPKDAKE;IVNIRPTSMAE;KMLKIIKE;MDQIQRWTYDYVSKFVSLDPKDAKE;VQKKQAISLSE;VQKKQAISLSEVKE				925	3672;3673;3674;4253;4890;6418;10469;10470	True;True;True;True;True;True;True;True	3758;3759;3760;4352;4353;4994;6547;10955;10956	13723;13724;13725;13726;13727;13728;13729;13730;13731;15801;15802;15803;15804;15805;15806;18189;18190;18191;23833;23834;23835;23836;23837;23838;23839;23840;23841;23842;23843;23844;23845;39594;39595;39596;39597;39598;39599;39600
WP_012215781.1	WP_012215781.1	26	26	26	WP_012215781.1 AAA family ATPase [Nitrosopumilus maritimus]	1	26	26	26	24	24	22	24	24	22	24	24	22	32.7	32.7	32.7	80.84	697	697	0	149.47	31.3	32.4	31.4	13759000000	4914200000	5112700000	3731899999.9999995	578230000	591190000	602970000	47	46	37	130	DYLHPVNQTYE;EIRLAEGE;FDKAETVRNLFYLAE;FSNQFHVVAMQEPKVIE;FSNQFHVVAMQEPKVIEE;FSPIQTIFFE;GFSNLAPEDVLSKE;HSDDDWGQFNNEE;IGTNSRPVIIVE;IRLAEGE;IRLAEGEFE;ITRYICE;ITVGDLAAFIGRNE;KFPGLPE;KLKKIWQE;KLKKIWQEHSDDDWGQFNNEE;KTALQNFIE;KTALQNFIESE;NFAKQIIE;NKGLNSWE;SFDRGMAE;SGKTTILQALTLLNRGEQVSE;SIEDYIVLE;SKQISAQLVSNE;SQFSNLLSGKSE;TVRNLFYLAE				937	1360;1481;1695;2054;2055;2059;2301;2935;3398;3972;3973;4159;4180;4520;4819;4820;5065;5066;7002;7190;8539;8616;8668;8796;8969;9889	True;True;True;True;True;True;True;True;True;True;True;True;True;True;True;True;True;True;True;True;True;True;True;True;True;True	1395;1521;1739;2099;2100;2104;2350;3002;3482;4063;4064;4254;4276;4623;4923;4924;5172;5173;7191;7394;8961;9040;9096;9230;9415;10360	5412;5413;5414;5852;5853;6512;6513;6514;6515;6516;6517;7720;7721;7722;7723;7724;7725;7726;7727;7728;7729;7741;7742;7743;7744;7745;8599;8600;8601;11106;11107;11108;12772;12773;12774;14792;14793;15444;15445;15446;15530;15531;15532;15533;15534;15535;16768;16769;16770;16771;17937;17938;17939;17940;17941;17942;17943;18775;18776;18777;18778;18779;18780;26096;26097;26803;26804;26805;32087;32088;32089;32…
WP_148680298.1	WP_148680298.1	1	1	1	WP_148680298.1 hypothetical protein [Nitrosopumilus maritimus]	1	1	1	1	1	1	1	1	1	1	1	1	1	12.6	12.6	12.6	10.372	87	87	0.0022239	3.5624	12.6	12.6	12.6	13706000000	3981999999.9999995	5181500000	4542900000	0	0	0	13	9	8	30	ITSIVNVDFLE				1339	4165	TRUE	4261	15466;15467;15468;15469;15470;15471;15472;15473;15474;15475;15476;15477;15478;15479;15480
WP_012214650.1	WP_012214650.1	11	11	11	WP_012214650.1 FAD-binding oxidoreductase [Nitrosopumilus maritimus]	1	11	11	11	10	11	10	10	11	10	10	11	10	44.3	44.3	44.3	31.701	280	280	0	49.732	42.5	44.3	42.5	13699000000	5779200000	4324400000	3595799999.9999995	1072099999.9999999	985340000	1007199999.9999999	31	30	27	88	DLVIIRLLPE;DLVIIRLLPEGGMPE;FFNRSWNGHVGRVE;HEKKPDGSFGIKFE;LFYASVGDE;LSYKRLFTDLE;LSYKRLFTDLEME;MVGEKITPE;SFFAPDKKTGMSPVEE;VVVLHGASYVDE;VWLGDPSGTALQISDTLPNGEE				217	1153;1154;1758;2849;5545;6194;6195;6844;8542;10667;10674	True;True;True;True;True;True;True;True;True;True;True	1186;1187;1802;2914;5656;6316;6317;7021;7022;8964;11159;11166	4628;4629;4630;4631;4632;4633;4634;6708;6709;6710;6711;6712;6713;6714;6715;6716;10790;10791;10792;10793;10794;10795;10796;10797;10798;20509;20510;20511;23053;23054;23055;23056;23057;23058;23059;23060;23061;25545;25546;25547;25548;25549;25550;25551;32094;32095;32096;32097;32098;40314;40315;40316;40317;40333;40334;40335
WP_012214999.1	WP_012214999.1	36	36	36	WP_012214999.1 lamin tail domain-containing protein [Nitrosopumilus maritimus]	1	36	36	36	28	29	30	28	29	30	28	29	30	41.5	41.5	41.5	120.27	1096	1096	0	202.84	31.8	38.6	35.3	13480000000	5623700000	3992099999.9999995	3863799999.9999995	997990000	1024299999.9999999	1010199999.9999999	61	70	64	195	ASNVNLKVSSE;ASVYPKQGGE;AVDNQRFSWSWTTPVSE;AYDVSIIKKSDTE;FQGMKFTVTNSE;GLVVPDRVTIKVLDGTFPYKQIHE;GSVSKAVFVEKPFFQPE;GVNQGAAGGTGSVTAKYQFTAIPE;IIGEYVDKSVITTFE;ISLSLSSDKSFYLFGE;KENRIPDKTISVSTPE;KFSILPE;KFSILPESSE;KTVDDATFAPRVVSGSLLTPIKDE;LPATIFSE;LVIRGQIKNPVDRTSFE;LYNPTDSE;NDSLSATPLFITTDKSLYQAGDKLKVIGNVIPRDQGDE;NGKPLSIIGVPE;NRIPDKTISVSTPE;NRIPDKTISVSTPEKTVDDATFAPRVVSGSLLTPIKDE;PLAPKLE;SFLPDSDWNVE;SGGTFSV…				465	542;549;604;658;1998;2561;2675;2748;3467;4040;4473;4530;4531;5127;6008;6283;6353;6977;7073;7381;7382;7646;8551;8598;8638;9110;9560;9561;9735;9886;10003;10007;10008;11088;11089;11117	True;True;True;True;True;True;True;True;True;True;True;True;True;True;True;True;True;True;True;True;True;True;True;True;True;True;True;True;True;True;True;True;True;True;True;True	565;572;631;686;2043;2615;2734;2809;3551;4133;4576;4633;4634;5236;6127;6405;6479;7164;7270;7592;7593;7864;8975;9022;9062;9562;10024;10025;10202;10357;10477;10481;10482;11592;11593;11621	2238;2239;2240;2261;2493;2494;2495;2732;2733;2734;2735;2736;7527;7528;7529;9619;9620;9621;9622;9623;9624;9625;10057;10058;10351;10352;10353;10354;13008;15023;16615;16801;16802;16803;16804;16805;16806;16807;18972;18973;18974;18975;18976;18977;22345;23371;23625;26003;26004;26005;26006;26007;26394;26395;26396;26397;26398;27468;27469;27470;27471;27472;27473;27474;27475;27476;27477;27478;28419;28420;3…
WP_012215158.1	WP_012215158.1	18	18	18	WP_012215158.1 hypothetical protein [Nitrosopumilus maritimus]	1	18	18	18	16	16	15	16	16	15	16	16	15	83.8	83.8	83.8	18.008	154	154	0	79.851	83.8	75.3	79.2	13438000000	4980400000	4289899999.9999995	4167799999.9999995	737760000	715080000	724190000	34	28	31	93	AKLLPIPGK;ARSRYWKITSEE;FDNITIE;FDNITIEQLKEDGLPE;GFNYKEE;IKCVREPEDE;ITSFLQGKFGGKE;ITSFLQGKFGGKEME;IYSSKDIANLAKE;KGERIFLKDSQE;MEGFNYKE;MEGFNYKEE;MEKGERIFLKDSQE;MESKFNTKAIISLE;QLKEDGLPE;RIFLKDSQE;SKFNTKAIISLE;SVKGICYFHNNIDRKELPE				577	348;517;1703;1704;2297;3547;4161;4162;4319;4554;6439;6440;6448;6466;7872;8154;8756;9168	True;True;True;True;True;True;True;True;True;True;True;True;True;True;True;True;True;True	361;539;1747;1748;2346;3632;4256;4257;4419;4657;6570;6571;6579;6600;8192;8193;8568;9189;9624	1401;1402;1403;2148;2149;2150;2151;6550;6551;6552;6553;8587;8588;8589;13260;13261;13262;13263;15449;15450;15451;15452;15453;15454;15455;15456;15457;15458;15459;16032;16033;16034;16905;16906;16907;16908;16909;23918;23919;23920;23921;23940;23999;24000;24001;24002;29373;29374;29375;29376;29377;29378;30691;30692;30693;30694;30695;30696;32895;32896;32897;32898;34373;34374;34375;34376;34377;34378;34379
WP_012214696.1	WP_012214696.1	21	21	21	WP_012214696.1 isopentenyl-diphosphate Delta-isomerase [Nitrosopumilus maritimus]	1	21	21	21	19	19	19	19	19	19	19	19	19	72.7	72.7	72.7	24.89	216	216	0	137.25	72.7	72.7	67.6	13417000000	4585000000	4305800000	4526100000	724960000	680760000	695930000	43	51	51	145	EKWRLVNE;FVILVDE;FVILVDENDNPIGKE;FVILVDENDNPIGKEE;GKLDYLHKFE;GLQNAIKTHLPE;GLQNAIKTHLPEE;GLQNAIKTHLPEEKWRLVNE;ICGTLIGVIDKSTE;IKWSSADE;IKWSSADELLSE;IYCPWMLIALE;KHANILSTWMTNE;KMLWPGDWDGTFASHPRESE;KWRLVNE;LGIEGKLDYLHKFE;LLEKSDKSVLE;NDNPIGKEE;TYVSSGERRMPE;TYVSSGERRMPEE;YHVPYKDVGSENE				256	1520;2122;2123;2124;2452;2535;2536;2537;3072;3636;3637;4301;4623;4892;5193;5580;5860;6970;9950;9951;10891	True;True;True;True;True;True;True;True;True;True;True;True;True;True;True;True;True;True;True;True;True	1561;2168;2169;2170;2504;2588;2589;2590;3144;3722;3723;4401;4726;4996;5302;5691;5976;7155;7156;10423;10424;11389	5958;5959;5960;5961;7947;7948;7949;7950;7951;9183;9184;9185;9186;9187;9188;9516;9517;9518;9519;9520;9521;9522;9523;9524;9525;9526;9527;11630;11631;11632;11633;11634;11635;13587;13588;13589;13590;13591;13592;15969;15970;17187;17188;17189;17190;17191;18195;18196;18197;18198;18199;18200;19211;19212;19213;20633;20634;20635;20636;21757;21758;21759;21760;21761;25962;25963;25964;25965;37485;37486;37487;…
WP_012215269.1	WP_012215269.1	25	25	25	WP_012215269.1 dihydroxy-acid dehydratase [Nitrosopumilus maritimus]	1	25	25	25	22	24	25	22	24	25	22	24	25	61.3	61.3	61.3	59.458	558	558	0	310.66	58.6	59.9	61.3	13224000000	3953099999.9999995	4191499999.9999995	5079500000	507160000	501270000	518310000	49	52	50	151	AIGLALPGSASPPAEDDRRE;ATPCNIHLPRLALKAKE;AVGAYDAGQLSLE;AYVGGPIALVKDDDE;AYVGGPIALVKDDDEITIDTE;FSTIAVSDGIAMGHE;FSTIAVSDGIAMGHEGMKSSLISRE;GAITKPNL;GHVVVIRYEGPKGGPGMRE;GMKSSLISRE;GTSRAPQRAMYKAMGLDDSDLSKQMIGVCHTGNE;GVSDTGATPRE;ISSRNVVE;KMVYDTGVACAKALQMDIRPREVLTFE;LTVVDVYE;MTKFTGKARVFDRE;MTKFTGKARVFDREE;NCITITGKTIKE;NLNAMVMPQTE;NTACPNEGSCGGMFTANTMASISE;QQIIRPMENPLHNVGTAVILKGSLAPDGAVIKTAGVE;TNIIDLHVSSEE;T…				650	273;579;611;673;674;2069;2070;2183;2360;2583;2695;2757;4080;4906;6254;6828;6829;6941;7268;7463;7918;9703;9704;10163;10207	True;True;True;True;True;True;True;True;True;True;True;True;True;True;True;True;True;True;True;True;True;True;True;True;True	282;605;638;701;702;2114;2115;2116;2230;2411;2640;2754;2818;4175;5010;6376;7004;7005;7125;7473;7676;8265;8266;10170;10171;10637;10685	1080;1081;1082;1083;1084;2377;2378;2379;2380;2381;2382;2518;2519;2520;2521;2787;2788;2789;2790;2791;2792;7782;7783;7784;7785;7786;7787;8149;8150;8151;8152;8153;8154;8824;8825;8826;8827;8828;9707;9708;9709;9710;9711;9712;10126;10127;10128;10129;10384;10385;10386;15167;15168;18251;18252;18253;23273;23274;25470;25471;25472;25473;25474;25475;25476;25477;25478;25876;25877;25878;25879;25880;27091;27092…
WP_012215617.1	WP_012215617.1	11	11	11	WP_012215617.1 Mrp/NBP35 family ATP-binding protein [Nitrosopumilus maritimus]	1	11	11	11	11	11	10	11	11	10	11	11	10	31.6	31.6	31.6	39.523	370	370	0	79.645	31.6	31.6	31.6	13213000000	4156499999.9999995	5125200000	3930799999.9999995	783040000	894670000	821800000	27	26	28	81	DDVRKAIGE;IEDDVRKAIGE;KLNVPIIGVVE;KLSTVIDPDLKKDIVSMGMIKDLE;LKNFDMNVTAKVME;LNDNNLKFTLE;LTTPACPFNVE;LTTPACPFNVEIE;NMSHFICPNCDE;RHYIFGDGGAKKISE;VGIDQVLE				842	844;3191;4833;4848;5792;5957;6246;6247;7310;8150;10162	True;True;True;True;True;True;True;True;True;True;True	876;3269;4937;4952;5906;5907;6076;6368;6369;7517;7518;8564;10636	3446;3447;3448;12053;12054;12055;12056;12057;12058;17976;17977;17978;18030;18031;18032;18033;18034;18035;21495;21496;21497;21498;21499;21500;22116;22117;22118;23252;23253;23254;23255;23256;23257;23258;27246;27247;27248;27249;30674;30675;30676;30677;30678;30679;30680;30681;30682;38385;38386;38387;38388
WP_012215116.1	WP_012215116.1	2	2	2	WP_012215116.1 MULTISPECIES: DUF5679 domain-containing protein [Nitrosopumilus]	1	2	2	2	2	2	2	2	2	2	2	2	2	97.9	97.9	97.9	5.08	47	47	0	65.581	97.9	97.9	97.9	13211000000	4203099999.9999995	3846299999.9999995	5161600000	2542700000	2168800000	3018299999.9999995	13	11	12	36	IGGAKPYTMKNGKPAIKGTCPTCSTAIFRIGRG;TIGYCVKCRDKRE				545	3341;9503	True;True	3421;9967	12576;12577;12578;12579;12580;35703;35704;35705;35706;35707;35708;35709;35710;35711;35712;35713
WP_012214418.1	WP_012214418.1	15	15	15	WP_012214418.1 hypothetical protein [Nitrosopumilus maritimus]	1	15	15	15	11	14	13	11	14	13	11	14	13	63.1	63.1	63.1	17.954	157	157	0	84.454	50.3	63.1	56.1	13208000000	3187799999.9999995	4726100000	5294400000	806980000	992060000	920900000	36	36	37	109	AAPESTVSETPSQIGIGE;AIDYVGLMIKNLKDKRTLLE;EAIDYVGLMIKNLKDKRTLLE;EESVDIKNLKE;KLSGVDRIIDDE;LMGKRAQLE;LMGKRAQLEE;MFDKFKKE;MFDKFKKEE;STVSETPSQIGIGE;SVDIKNLKE;TPSQIGIGE;VGTIINNLRE;VGTIINNLREKLSGVDRIIDDE;VGTIINNLREKLSGVDRIIDDEGSRVRKIKE				44	40;265;1377;1430;4844;5938;5939;6481;6482;9129;9142;9734;10182;10183;10184	True;True;True;True;True;True;True;True;True;True;True;True;True;True;True	41;274;1414;1467;4948;6055;6056;6618;6619;6620;6621;9582;9595;10201;10659;10660;10661	170;171;172;1052;1053;1054;1055;1056;5496;5497;5498;5499;5500;5501;5502;5503;5504;5505;5702;18018;18019;18020;18021;18022;22025;22026;22027;22028;22029;22030;22031;22032;22033;24085;24086;24087;24088;24089;24090;24091;24092;24093;24094;24095;24096;24097;24098;24099;34246;34247;34248;34281;34282;36683;38469;38470;38471;38472;38473;38474;38475;38476;38477;38478;38479;38480;38481;38482
WP_012214912.1	WP_012214912.1	6	6	6	WP_012214912.1 translation initiation factor IF-5A [Nitrosopumilus maritimus]	1	6	6	6	6	5	5	6	5	5	6	5	5	53.7	53.7	53.7	15.022	136	136	0	65.813	53.7	53.7	53.7	13148000000	4543000000	3644899999.9999995	4960500000	3005399999.9999995	2791800000	3351099999.9999995	14	17	16	47	SKPSDLGSLKIGSYILLPHSDQPSGEPCRIVE;TIDVTLIDDE;TIDVTLIDDEVQGKLE;TIDVTLIDDEVQGKLENGQNVE;VQGKLENGQNVE;YDTSKPGKHGAAKARIVAE				405	8793;9494;9495;9496;10467;10817	True;True;True;True;True;True	9227;9958;9959;9960;10953;11314	33027;33028;33029;33030;33031;33032;35668;35669;35670;35671;35672;35673;35674;35675;35676;35677;35678;35679;35680;35681;35682;39592;40901;40902;40903;40904;40905
WP_148680265.1	WP_148680265.1	17	17	17	WP_148680265.1 peptidylprolyl isomerase [Nitrosopumilus maritimus]	1	17	17	17	16	16	16	16	16	16	16	16	16	52.7	52.7	52.7	54.727	495	495	0	127.85	45.1	52.7	45.1	13142000000	4710300000	4420600000	4011399999.9999995	753870000	800310000	785770000	31	30	36	97	FNNIKHNRGIVSMARSADPNSGGSQFFIVHQNSNFLDE;HDIAFSAPAGWLLQQPE;HDIAFSAPAGWLLQQPEKTQE;KTQENTPDVVAVGPKVGTVNPVISLTILPTNGKIIDDIISE;LTEPDRIQTNVEPSTGSQLFE;NTPDVVAVGPKVGTVNPVISLTILPTNGKIIDDIISE;NTPDVVAVGPKVGTVNPVISLTILPTNGKIIDDIISEKNEE;QITINDKDAYVTNAQGVFSANGQDYDVKFKE;QVRIIKVSVVPRADIPDLIE;QYTVFGRIITE;QYTVFGRIITEE;SEEHDIAFSAPAGWLLQQPE;SRGLNIISQE;TIDSFKKLSE;TLDKIASVSTGSRDEPINPE;TSLGNITIGFFPNDAPKHVE;VNPIKIMDPVVIIE				1336	1983;2831;2832;5113;6214;7490;7491;7819;8000;8020;8021;8471;9006;9493;9613;9798;10442	True;True;True;True;True;True;True;True;True;True;True;True;True;True;True;True;True	2028;2896;2897;5222;6336;7703;7704;8116;8117;8392;8393;8427;8428;8429;8430;8891;9456;9957;10079;10267;10927;10928	7473;10718;10719;10720;10721;10722;10723;18927;18928;23135;23136;23137;23138;23139;23140;27823;27824;27825;27826;27827;27828;27829;27830;27831;27832;27833;29156;29157;29158;29159;29160;29161;29162;30049;30050;30051;30052;30053;30054;30055;30056;30057;30161;30162;30163;30164;30165;30166;30167;30168;30169;30170;30171;30172;30173;31847;31848;31849;31850;31851;31852;33799;33800;33801;33802;33803;3566…
WP_012216120.1	WP_012216120.1	5	5	5	WP_012216120.1 hypothetical protein [Nitrosopumilus maritimus]	1	5	5	5	5	5	3	5	5	3	5	5	3	36.6	36.6	36.6	17.317	153	153	0	77.613	36.6	36.6	30.1	13054000000	4460500000	4172699999.9999995	4421000000	1500499999.9999998	1693799999.9999998	1685999999.9999998	15	19	10	44	ISNLQTLVQIE;KKSLSNAQTVQTTTTGTQVSLSE;LANLKMLASKKK;TVKLKDSE;TVKLKDSEIE				1165	4051;4774;5280;9870;9871	True;True;True;True;True	4146;4878;5389;10341;10342	15066;15067;15068;15069;15070;15071;15072;17770;17771;17772;17773;17774;17775;19522;19523;19524;19525;19526;19527;37163;37164;37165;37166
WP_012214684.1	WP_012214684.1	9	9	9	WP_012214684.1 fructose-6-phosphate aldolase [Nitrosopumilus maritimus]	1	9	9	9	8	8	9	8	8	9	8	8	9	54.5	54.5	54.5	24.341	222	222	0	45.899	43.7	43.7	54.5	12966000000	4250199999.9999995	4658800000	4057299999.9999995	877720000	866040000	795380000	32	29	43	104	AAKIGADVVTLPPGVLDKMLQHPLTKIGLE;ILVASVRHPMHVVE;ITKIIKGDVSLE;KVKAENPDIKI;MKIFLDTANLE;NFLKDWE;NFLKDWEKVKAENPDIKI;SIKKFNDMGLLDGITTNPSLMSKE;VVSTDFSGMVDE				244	21;3754;4128;5157;6607;7024;7025;8688;10656	True;True;True;True;True;True;True;True;True	22;3840;4223;5266;6762;6763;7213;7214;9118;11148	86;87;88;89;90;91;92;93;94;95;96;97;98;99;100;13993;13994;13995;13996;13997;13998;13999;14000;14001;15353;15354;15355;15356;15357;15358;19075;19076;19077;19078;19079;19080;24599;24600;24601;24602;26182;26183;26184;26185;26186;26187;26188;26189;26190;26191;26192;26193;32646;40274;40275;40276
WP_012214920.1	WP_012214920.1	22	22	22	WP_012214920.1 alkaline phosphatase family protein [Nitrosopumilus maritimus]	1	22	22	22	20	22	20	20	22	20	20	22	20	59.8	59.8	59.8	46.534	428	428	0	114.59	59.6	59.8	57.9	12885000000	4039999999.9999995	4914500000	3930499999.9999995	748980000	727690000	733560000	40	48	34	122	AANTPILDKIASNGAIGE;AGGLTDYE;AGGLTDYEE;AIGIGIDFKDGDLALRGNYSTLDDQE;AQAKKGSIGLLQGADVVTKSLE;DYAGRGVIE;FGHDGDAIGKMKNIEE;FSDQAISICKE;IDQRFFKTLVE;KCLPLEDVE;KCLPLEDVEDAKATANTVNE;KYGMNFSCIVDMPVE;KYGMNFSCIVDMPVELGISE;MDNSDVHMIYVLLDGVGDLPHPDLDGKTPLE;SDIAVFNMLGYKFKHE;SDIAVFNMLGYKFKHEDYAGRGVIE;TQNSIYVHLKGPDE;TQNSIYVHLKGPDEFGHDGDAIGKMKNIEE;VIIDRRAGRHIE;VIIDRRAGRHIEKE;VISVGKGIAPE;VLKMKAFE				411	35;211;212;270;477;1348;1793;2023;3156;4390;4391;5204;5205;6413;8410;8411;9750;9751;10235;10236;10275;10356	True;True;True;True;True;True;True;True;True;True;True;True;True;True;True;True;True;True;True;True;True;True	36;218;219;279;496;1383;1837;2068;3231;4491;4492;5313;5314;6542;8827;8828;10217;10218;10713;10714;10753;10835	149;150;151;152;153;840;841;842;843;1071;1072;1073;1908;1909;1910;1911;1912;1913;1914;5373;5374;5375;5376;6842;6843;6844;6845;6846;7631;7632;7633;11915;11916;11917;11918;11919;11920;16297;16298;16299;16300;16301;16302;16303;16304;19248;19249;19250;19251;19252;19253;23821;23822;23823;31620;31621;31622;31623;31624;31625;31626;31627;31628;36728;36729;36730;36731;36732;36733;36734;36735;36736;36737;3…
WP_012214563.1	WP_012214563.1	11	11	11	WP_012214563.1 NADPH-dependent F420 reductase [Nitrosopumilus maritimus]	1	11	11	11	9	9	10	9	9	10	9	9	10	62.8	62.8	62.8	24.164	223	223	0	89.011	52.5	56.1	52.5	12818000000	5041800000	3332099999.9999995	4443800000	1060599999.9999999	988600000	1016799999.9999999	27	27	36	90	AFGEIKGSISGNDNVSVAKE;AVGVVNTLIDE;IKGSISGNDNVSVAKE;IRGLRSIYLGPIE;IRGLRSIYLGPIELSYLAE;KKLVNPTLE;LDYDIFVCGDDKE;MSTPLLLNAMIQNKIKNPGIKII;SDVLILSIPYE;SDVLILSIPYENIDSVCSGILPE;VNDNCVVVSPIVPMTKTDVGFE				153	179;615;3565;3956;3957;4768;5424;6820;8459;8460;10430	True;True;True;True;True;True;True;True;True;True;True	184;642;3650;4045;4046;4872;5535;6995;8878;8879;10913;10914	715;716;717;718;719;720;2534;2535;2536;13330;13331;13332;13333;13334;13335;13336;13337;13338;13339;13340;13341;13342;14723;14724;14725;14726;14727;14728;14729;14730;14731;14732;17739;17740;17741;20098;20099;20100;25441;31795;31796;31797;31798;31799;39438;39439;39440;39441;39442;39443;39444;39445
WP_012215255.1	WP_012215255.1	22	22	22	WP_012215255.1 formate--phosphoribosylaminoimidazolecarboxamide ligase [Nitrosopumilus maritimus]	1	22	22	22	19	21	18	19	21	18	19	21	18	70.4	70.4	70.4	38.508	341	341	0	188.64	64.8	65.4	60.1	12709000000	4337200000	4282599999.9999995	4088799999.9999995	580270000	547370000	608810000	46	49	51	146	ASIATLGSHCSLQVLKGAKDE;ASKRIVAPGMNGPFCIE;ATLPMPKPVTNPSEIE;DDYNTKRNQLISE;FYGVDQRHE;GLGRIPAE;GLGRIPAEQQMKSNKVPSFNVIGNSPLVLRE;GLKTILVCE;GLKTILVCEKKRE;GVISEDE;IESIKTPIFGNKWILRWE;KLYRRFPFIDE;LEFYGVDQRHE;LIIVDKFRE;LIIVDKFREVLDE;NAQFTSFE;QNDAVLIPHGTLIAQMSSDE;SDIEGLGRIPAEQQMKSNKVPSFNVIGNSPLVLRE;TMSMGKRIARE;TNQLDKVTT;VLDEKVQSTLE;VYTMGENFVE				642	531;537;573;849;2159;2501;2502;2518;2519;2734;3254;4866;5438;5687;5688;6923;7902;8413;9689;9717;10333;10694	True;True;True;True;True;True;True;True;True;True;True;True;True;True;True;True;True;True;True;True;True;True	553;560;598;881;2205;2554;2555;2571;2572;2794;3332;4970;5549;5800;5801;7107;8243;8244;8830;10155;10184;10812;11187	2198;2199;2200;2201;2202;2203;2204;2205;2228;2362;2363;2364;3461;3462;3463;3464;3465;8060;8061;8062;8063;8064;8065;9380;9381;9382;9383;9384;9385;9386;9387;9388;9463;9464;9465;9466;9467;10297;12269;12270;12271;12272;12273;12274;12275;18101;18102;18103;20151;20152;20153;20154;20155;20156;21086;21087;21088;21089;21090;21091;21092;21093;21094;21095;21096;21097;25831;25832;29538;29539;29540;29541;2954…
CON__P0C1U8	CON__P0C1U8	13	13	13		1	13	13	13	12	12	12	12	12	12	12	12	12	38.1	38.1	38.1	36.325	336	336	0	79.181	38.1	38.1	38.1	12685000000	3890899999.9999995	3824499999.9999995	4969600000	1713099999.9999998	1765599999.9999998	1917699999.9999998	45	37	41	123	AMQYDLSTTGGNSGSPVFNE;AMQYDLSTTGGNSGSPVFNEKNE;FNGAVFINE;GDLAIVKFSPNEQNKHIGE;NVRNFLKQNIE;QITKYSGE;QITKYSGEGDLAIVKFSPNEQNKHIGE;QNKHIGEVVKPATMSNNAE;SKGKITYLKGE;TQVNQNITVTGYPGDKPVATMWE;VIGIHWGGVPNE;VIGIHWGGVPNEFNGAVFINE;VVKPATMSNNAE			+	3	446;447;1976;2226;7543;7821;7822;7904;8761;9760;10227;10228;10631	True;True;True;True;True;True;True;True;True;True;True;True;True	463;464;2021;2274;7757;8119;8120;8246;9194;10227;10705;10706;11123	1792;1793;1794;1795;1796;1797;1798;1799;1800;7448;7449;7450;7451;7452;8300;8301;8302;8303;8304;8305;8306;28007;28008;28009;28010;28011;28012;29166;29167;29168;29169;29544;29545;32909;32910;32911;32912;32913;32914;36762;36763;36764;36765;36766;36767;38645;38646;38647;38648;38649;38650;38651;38652;38653;38654;38655;38656;38657;38658;40182;40183;40184
WP_012214450.1	WP_012214450.1	21	21	21	WP_012214450.1 glycine--tRNA ligase [Nitrosopumilus maritimus]	1	21	21	21	21	18	19	21	18	19	21	18	19	51.8	51.8	51.8	55.651	485	485	0	157.99	51.8	45.2	48.9	12460000000	4681400000	3809999999.9999995	3968299999.9999995	787590000	719640000	695810000	42	47	45	134	ASGHLGNFADPIIKCTKCNSTFRADRTIAE;AVMKLALE;DDTVTIRKRDSME;EAYLRPE;FYQAEIE;IAPRQSLLRLRE;IDGSQIMSKSVFE;IEVFCNPSKLDE;IGAPFAVTVDHQTLE;IMDGDDKVLPHVFE;ISMGIDRSLYTILE;LIRRDGMLE;LTQIEIPE;LVACNYRSDYDLSSHANKSKE;QSRVKISDMDSILLE;RGFYFPSCE;VFCNPSKLDE;VQDTVIRVQTDSEPVE;VQDTVIRVQTDSEPVEMTCKE;VYADAQAGFWE;YGPTGVGLKNKFLE				62	526;629;837;1403;2170;3039;3113;3263;3326;3770;4043;5717;6233;6256;7949;8110;10102;10464;10465;10678;10874	True;True;True;True;True;True;True;True;True;True;True;True;True;True;True;True;True;True;True;True;True	548;656;868;1440;2217;3109;3185;3341;3405;3857;4136;5830;6355;6378;8310;8311;8524;10576;10950;10951;11170;11371	2174;2175;2176;2177;2178;2179;2180;2621;2622;2623;2624;2625;2626;3418;3419;3420;3421;3422;3423;5637;5638;5639;8098;8099;8100;11524;11525;11526;11527;11528;11529;11784;11785;12303;12304;12520;12521;12522;14053;14054;14055;14056;14057;14058;15032;15033;21218;21219;21220;21221;21222;21223;23200;23201;23202;23203;23280;23281;23282;23283;29725;29726;29727;29728;29729;29730;30540;30541;30542;38119;3812…
WP_012214661.1	WP_012214661.1	16	16	16	WP_012214661.1 NADH-quinone oxidoreductase subunit C [Nitrosopumilus maritimus]	1	16	16	16	15	15	14	15	15	14	15	15	14	96.5	96.5	96.5	22.323	200	200	0	124.61	96.5	96.5	96.5	12347000000	4193799999.9999995	4125799999.9999995	4027099999.9999995	1111300000	1194900000	1120300000	44	45	42	131	DRVGIKASKE;DWADLPPLRKDFAIKGR;EKAAPPKPAPKPAAKTE;EKPVELPAFE;FGEREVFE;IEVVYHLGSYTDSSLARQVLTLSTRAPRE;KGISDKLVE;KGISDKLVEKFGDKIE;MLGVYFDGHPDNRRLLLPE;SSDSEKPAAAKPE;SSDSEKPAAAKPEE;SSPIPGQDSTKLPSLRDVFYSVE;SVHDVAQFIRDDLHYDHAE;SVHDVAQFIRDDLHYDHAESVSGVDYPADNE;SVSGVDYPADNE;VVYHLGSYTDSSLARQVLTLSTRAPRE				227	1234;1342;1487;1511;1787;3270;4576;4577;6672;9027;9028;9059;9155;9156;9192;10670	True;True;True;True;True;True;True;True;True;True;True;True;True;True;True;True	1269;1377;1527;1552;1831;3348;4679;4680;6832;9478;9479;9510;9611;9612;9648;11162	4934;4935;4936;5350;5351;5352;5353;5354;5355;5863;5864;5865;5866;5867;5868;5930;5931;5932;5933;6823;6824;6825;12323;12324;12325;12326;16994;16995;16996;16997;16998;16999;17000;17001;17002;24833;24834;24835;24836;24837;24838;24839;33882;33883;33884;33885;33886;34007;34008;34009;34010;34330;34331;34332;34333;34334;34335;34336;34337;34338;34339;34340;34463;34464;34465;40323
WP_012214803.1	WP_012214803.1	16	16	16	WP_012214803.1 3-isopropylmalate dehydratase large subunit [Nitrosopumilus maritimus]	1	16	16	16	14	16	16	14	16	16	14	16	16	45.5	45.5	45.5	45.452	422	422	0	108.4	44.3	45.5	45.5	12322000000	3984099999.9999995	4346000000	3991599999.9999995	543660000	606320000	571720000	31	35	39	105	ADQKVVDYLSSRGATNAQVFKGDDDAQYANVYE;DHFVPSAE;DHFVPSAEKISAE;ICISTTNRNFPGRMGHVE;ICISTTNRNFPGRMGHVESE;ILPASISIYKRAME;KHFKYGMGQYGICHTLSHEE;LDKSYIGSCTGAKYE;LDKSYIGSCTGAKYEDLE;MEPLVAKPFSPE;NIAVVRE;NIAVVREAPSVE;NIVKLSNFTKNYGIE;SETYLSSPMVAAASAVTGKITDPRDL;SRLTLCNMTTE;TYLSSPMVAAASAVTGKITDPRDL				330	113;985;986;3075;3076;3712;4625;5361;5362;6459;7125;7126;7177;8527;9014;9935	True;True;True;True;True;True;True;True;True;True;True;True;True;True;True;True	117;1018;1019;3147;3148;3798;4728;5472;5473;6591;7329;7330;7381;8949;9464;10408	461;462;463;464;465;466;3995;3996;3997;3998;3999;4000;11642;11643;11644;11645;11646;11647;11648;11649;13859;13860;13861;13862;13863;13864;17201;17202;17203;17204;17205;19853;19854;19855;19856;19857;19858;19859;19860;19861;23980;23981;23982;26594;26595;26596;26597;26598;26599;26600;26764;26765;26766;26767;26768;26769;32044;32045;33833;33834;33835;37430;37431;37432
WP_012215041.1	WP_012215041.1	32	32	32	WP_012215041.1 proline--tRNA ligase [Nitrosopumilus maritimus]	1	32	32	32	27	27	26	27	27	26	27	27	26	59.2	59.2	59.2	54.936	480	480	0	148.02	57.3	56.2	55.6	12103000000	4120599999.9999995	4277799999.9999995	3704099999.9999995	504850000	537010000	523580000	57	51	48	156	AKDIRVQVDDRQGLSPGYKFNDWE;DTNSKCMYCGEQSKSIPIFARGY;DVGITVSKNE;ELAIPVTTGKKSE;ELAIPVTTGKKSEKE;ETGADIRVIPFGSEDTNSKCMYCGE;FKLKIEE;GGFFNAPWCGKLE;GHTVHITQE;GHTVHITQEE;GRDKVLPKVKE;IGDRLALRPTSE;IGPKDIE;IKATKPFLRTSE;IQKNMLE;KEKFVGAVYTTTME;KFVGAVYTTTME;KQSIVVAKRYNRE;KTNLQFSE;LAIPVTTGKKSE;LAIPVTTGKKSEKE;MKGVPIRIE;NTKYVSDYTE;QKHFAGFNPE;QSKSIPIFARGY;SIMPDGKALQMGTSHFLGQNFSKPFE;SLLGKEQKHFAGFNPE;TGADIRVIPFGSEDTNSK…				493	327;1288;1304;1522;1523;1613;1875;2312;2357;2358;2632;3332;3383;3546;3917;4470;4539;4982;5106;5253;5254;6602;7485;7837;7943;8702;8851;9416;9417;10141;10409;10410	True;True;True;True;True;True;True;True;True;True;True;True;True;True;True;True;True;True;True;True;True;True;True;True;True;True;True;True;True;True;True;True	339;1323;1339;1563;1564;1656;1919;2361;2408;2409;2691;3412;3466;3631;4006;4573;4642;5089;5215;5362;5363;6757;7698;8140;8141;8303;9132;9286;9879;9880;10615;10891;10892	1306;1307;1308;1309;1310;5101;5155;5156;5964;5965;5966;5967;5968;6240;7126;7127;7128;8647;8648;8649;8814;8815;8816;8817;8818;8819;8820;9888;9889;9890;9891;9892;12539;12540;12541;12542;12543;12544;12722;12723;12724;13254;13255;13256;13257;13258;13259;14552;14553;14554;16604;16605;16606;16607;16608;16836;16837;16838;18482;18483;18484;18485;18486;18487;18914;19417;19418;19419;19420;19421;19422;19423…
WP_012214819.1	WP_012214819.1	6	6	6	WP_012214819.1 prefoldin subunit beta [Nitrosopumilus maritimus]	1	6	6	6	6	6	6	6	6	6	6	6	6	67.4	67.4	67.4	14.816	129	129	0	121.52	67.4	67.4	67.4	12078000000	5453200000	3209999999.9999995	3414299999.9999995	1466299999.9999998	1144600000	1425400000	35	36	38	109	LKKVGDADAVYKQAGTVLLKSTKKE;MAKTRATVLE;MMKSGSQEPPKAE;MMKSGSQEPPKAEDNPRK;QLMKLQQSQQNLQSIMTQKQHLE;SAGQMPPWLQE				344	5781;6371;6710;6711;7877;8337	True;True;True;True;True;True	5895;6499;6878;6879;8199;8200;8201;8753	21462;21463;21464;21465;21466;21467;21468;21469;21470;23684;23685;23686;23687;23688;23689;25020;25021;25022;25023;25024;25025;25026;25027;25028;25029;25030;25031;25032;25033;25034;25035;25036;25037;25038;25039;25040;25041;25042;25043;25044;25045;25046;29391;29392;29393;29394;29395;29396;29397;29398;29399;29400;29401;29402;29403;29404;29405;31343;31344;31345
WP_012214662.1	WP_012214662.1	10	10	10	WP_012214662.1 NADH-quinone oxidoreductase subunit D [Nitrosopumilus maritimus]	1	10	10	10	8	10	9	8	10	9	8	10	9	42.1	42.1	42.1	42.863	378	378	0	122.5	39.9	42.1	42.1	12034000000	3441499999.9999995	4147399999.9999995	4445500000	581150000	627050000	657190000	30	35	41	106	DVCLRQVNYFE;GDSYARSKVPWLDMME;ILGIEVPE;LDVHTNVLKE;NAIRYGTTGSVLRASGVDYDLRVKAPYDVYDE;RAKYVRVICSE;TDIMPPGLALKKVDE;YAAVFYDNPILISRTQDTGVLSRE;YRNYITNVPHLE;YRNYITNVPHLERPVIHDSCNVLYPYVLGAEE				228	1300;2238;3667;5413;6904;8027;9309;10757;11030;11031	True;True;True;True;True;True;True;True;True;True	1335;2286;3753;5524;7087;8437;9768;11253;11533;11534	5142;5143;5144;8354;8355;8356;8357;8358;8359;13708;13709;20050;20051;20052;20053;20054;20055;25756;25757;25758;25759;25760;25761;25762;25763;25764;30194;30195;30196;30197;34951;34952;34953;34954;34955;34956;40622;40623;40624;40625;40626;40627;41643;41644;41645;41646;41647;41648;41649;41650;41651
WP_012214921.1	WP_012214921.1	19	19	19	WP_012214921.1 galactose-1-phosphate uridylyltransferase [Nitrosopumilus maritimus]	1	19	19	19	18	16	18	18	16	18	18	16	18	57.4	57.4	57.4	38.177	338	338	0	97.958	57.1	48.8	53	11939000000	3971699999.9999995	3542299999.9999995	4425400000	889110000	940040000	1089300000	43	40	43	126	DKVKDPKKSPFAPGNE;EAAEKLGAACRKE;GDMRKDYVSE;GFIAFCPWSPSYPYE;GWSIRVFE;IGGPRQVLQTE;IYPITKSWSGLE;KGVCPMCQTVNE;KGVCPMCQTVNEE;LANLVGIV;LSGSANSHPHLNILTFSTIPPIIEE;LSGSANSHPHLNILTFSTIPPIIEEE;RFMIVSKKE;RGYGIFLNDISPE;RGYGIFLNDISPEE;RGYGIFLNDISPEEAAE;SKNPIVSVDTE;SMTNPSVLSLVAKDGMLQRLQDSDDE;SMTNPSVLSLVAKDGMLQRLQDSDDEFVE				412	1074;1371;2231;2291;2773;3346;4311;4612;4613;5281;6118;6119;8092;8141;8142;8143;8787;8917;8918	True;True;True;True;True;True;True;True;True;True;True;True;True;True;True;True;True;True;True	1107;1408;2279;2340;2835;3426;4411;4715;4716;5390;6238;6239;8505;8555;8556;8557;9221;9359;9360	4308;4309;4310;4311;4312;4313;4314;4315;4316;5465;5466;5467;5468;5469;5470;5471;5472;5473;8326;8327;8328;8329;8330;8562;8563;10441;10442;10443;10444;10445;12594;12595;12596;16001;16002;16003;17142;17143;17144;17145;17146;17147;19528;19529;19530;19531;22774;22775;22776;30483;30484;30485;30486;30487;30649;30650;30651;30652;30653;30654;30655;30656;30657;33007;33008;33009;33488;33489;33490;33491;33492
WP_012214614.1	WP_012214614.1	20	20	20	WP_012214614.1 putative Ig domain-containing protein [Nitrosopumilus maritimus]	1	20	20	20	18	13	17	18	13	17	18	13	17	43	43	43	62.428	556	556	0	91.103	41.4	30.4	34.7	11857000000	3880799999.9999995	3865899999.9999995	4109799999.9999995	484720000	518200000	487470000	38	35	41	114	AVGLGEPKIVE;AVGLGEPKIVEKE;CGVGTNLVNGE;EGYKKWFDDNYSE;FGECGVGTNLVNGE;FSVIPRPVE;GLTIKIE;GYKKWFDDNYSE;IPAPFVDE;ITYKDWFDKTYPE;KNPPSGATIDSSTGKFVWTPSGSHGNNPGAE;LEIPAPFVDE;LKPISDKEIDE;MPDFVLE;PKVLAPFVDPNLDPQYYVE;TFTFSGEQE;TKDPQSYVDRYNDE;TKDPQSYVDRYNDEE;YDGKKIFE;YSSIYQAVGLEE				190	613;614;687;1458;1784;2074;2550;2788;3869;4187;4937;5442;5802;6768;7645;9407;9552;9553;10796;11063	True;True;True;True;True;True;True;True;True;True;True;True;True;True;True;True;True;True;True;True	640;641;716;1497;1828;2120;2603;2850;3958;4283;5043;5553;5917;6942;7863;9870;10016;10017;11292;11567	2525;2526;2527;2528;2529;2530;2531;2532;2533;2836;2837;5786;5787;6803;6804;7798;7799;7800;7801;9571;9572;9573;9574;9575;9576;9577;10501;10502;10503;10504;10505;10506;14408;14409;14410;15557;15558;15559;15560;15561;15562;18349;18350;18351;18352;18353;20163;20164;20165;20166;21530;21531;21532;25244;25245;28418;35320;35321;35965;35966;35967;35968;35969;35970;35971;35972;35973;35974;35975;40809;40810…
WP_012214707.1	WP_012214707.1	8	8	8	WP_012214707.1 30S ribosomal protein S4 [Nitrosopumilus maritimus]	1	8	8	8	7	7	8	7	7	8	7	7	8	30.3	30.3	30.3	22.905	201	201	0	44.62	30.3	30.3	30.3	11695000000	3199799999.9999995	4027899999.9999995	4467200000	1338000000	1147600000	1340800000	15	19	21	55	EENSIHFAPE;ENSIHFAPE;LKTLGTFGLRTKRE;NSIHFAPE;RKVDIPSYTVTVEE;RKVDIPSYTVTVEEE;SKIPQVLE;TVEAPAEE				265	1428;1563;5828;7424;8191;8192;8770;9854	True;True;True;True;True;True;True;True	1465;1605;5943;7635;8606;8607;9203;10325	5698;6092;6093;6094;21620;21621;21622;21623;21624;21625;21626;21627;21628;27595;27596;27597;30826;30827;30828;30829;30830;30831;30832;30833;30834;30835;30836;30837;32941;32942;32943;32944;32945;32946;37103;37104;37105;37106;37107
WP_012215258.1	WP_012215258.1	22	22	22	WP_012215258.1 phosphate/phosphite/phosphonate ABC transporter substrate-binding protein [Nitrosopumilus maritimus]	1	22	22	22	21	18	19	21	18	19	21	18	19	68.8	68.8	68.8	39.027	362	362	0	142.47	60.5	56.9	63	11692000000	4077999999.9999995	3674099999.9999995	3939399999.9999995	1085400000	1039599999.9999999	1067099999.9999999	40	42	43	125	ALEQFLE;ALEQFLESE;ALVPTTTTMHIGE;DTVGKKVAFTSMTGSSGFVRPMGTLVTE;FGEFINALTGLDQKILDKYDKSK;FINALTGLDQKILDKYDKSK;GAVDDATFLNGIE;GHVTIEGDDIVALE;GKVDVAFGSDIAPAKYLE;GMRFGHIDGAFMDTGPAWITHE;LTPKAEALE;LTPKAEALEQFLE;LVIPTNYE;LVIPTNYEAIIE;LVKGKVNYQATVWTLAE;NDSLQSIEDTVGKKVAFTSMTGSSGFVRPMGTLVTE;NGIINVSSDSKSVDVDTLTIGFIPVEKADE;NNAILTDLYGAE;NNAILTDLYGAEALVPTTTTMHIGE;RTGAEAVLAE;SALANNFE;SELGVDVE				644	394;395;428;1296;1785;1841;2195;2359;2470;2588;6229;6230;6281;6282;6288;6976;7068;7316;7317;8272;8359;8499	True;True;True;True;True;True;True;True;True;True;True;True;True;True;True;True;True;True;True;True;True;True	409;410;443;1331;1829;1885;2243;2410;2522;2646;6351;6352;6403;6404;6410;7163;7264;7526;7527;8687;8776;8920	1599;1600;1601;1602;1603;1604;1724;1725;1726;1727;1728;5125;5126;5127;5128;5129;5130;6805;6806;6807;6808;6809;6810;6811;6812;6813;6814;6815;6816;6999;7000;7001;7002;8206;8821;8822;8823;9252;9253;9254;9255;9736;9737;9738;9739;9740;9741;23186;23187;23188;23189;23190;23191;23192;23366;23367;23368;23369;23370;23393;23394;23395;26000;26001;26002;26377;26378;27271;27272;27273;27274;27275;27276;27277;27…
WP_012215348.1	WP_012215348.1	3	3	3	WP_012215348.1 MULTISPECIES: Rieske 2Fe-2S domain-containing protein [Nitrosopumilus]	1	3	3	3	3	3	2	3	3	2	3	3	2	39	39	39	11.196	100	100	0	20.095	39	39	24	11631000000	4388400000	4100599999.9999995	3141799999.9999995	2265900000	2068999999.9999998	1871999999.9999998	10	9	9	28	KGDIDAGKGKAFE;LTDYLKDVKLE;TYPVEARDDGIYVDV				704	4545;6212;9941	True;True;True	4648;6334;10414	16855;16856;16857;16858;16859;16860;23125;23126;23127;23128;23129;23130;37456;37457
WP_012216082.1	WP_012216082.1	18	18	18	WP_012216082.1 V-type ATPase subunit [Nitrosopumilus maritimus]	1	18	18	18	16	15	17	16	15	17	16	15	17	42.7	42.7	42.7	38.925	344	344	0	199.13	42.2	41	42.7	11631000000	3816999999.9999995	4261899999.9999995	3551799999.9999995	1137000000	1115100000	1102600000	38	39	40	117	AVASLNSVQFGDE;AVASLNSVQFGDEIAKAATLYNE;EAVASLNSVQFGDE;EAVASLNSVQFGDEIAKAATLYNE;FMTRIKNTIYGDSINDVQKPYTSQGIE;IAKAATLYNE;IENHINLRAEE;LATTKYKDMIPQME;LATTKYKDMIPQMENE;LLGRMMAAGSVRDALNE;LVKQRDIIIKSLVAKDLE;LVKQRDIIIKSLVAKDLEE;NELDAVAE;NHINLRAEE;SQIQDLIVTQTPTVPRE;SQIQDLIVTQTPTVPRELLGRMMAAGSVRDALNE;TTMSKLILE;TTMSKLILEEE				1133	599;600;1400;1401;1972;3014;3235;5313;5314;5869;6298;6299;6995;7108;8974;8975;9834;9835	True;True;True;True;True;True;True;True;True;True;True;True;True;True;True;True;True;True	626;627;1437;1438;2017;3084;3313;5424;5425;5985;6421;6422;7184;7310;7311;9420;9421;10304;10305;10306	2478;2479;2480;2481;2482;2483;2484;2485;5631;5632;5633;5634;5635;7433;7434;7435;7436;7437;7438;11427;11428;11429;12213;12214;12215;12216;12217;12218;19679;19680;19681;19682;19683;19684;19685;19686;21791;21792;21793;21794;23436;23437;23438;23439;23440;23441;23442;23443;26073;26074;26530;26531;26532;26533;26534;26535;26536;33686;33687;33688;33689;33690;33691;33692;33693;33694;33695;33696;33697;3369…
WP_012215692.1	WP_012215692.1	12	12	12	WP_012215692.1 acetate--CoA ligase family protein [Nitrosopumilus maritimus]	1	12	12	12	10	11	12	10	11	12	10	11	12	20.7	20.7	20.7	76.128	705	705	0	119.73	16.7	20.7	20.7	11611000000	4307600000	3513899999.9999995	3789199999.9999995	807910000	679470000	682830000	38	37	36	111	AAVKKIFDE;AAVKKIFDEIIE;DCAKKGVHSVVIVSGGGKE;ESSKSILKNYGVKVPPYALVTSAEE;KMIKLIE;LGGERAAYE;LGGERAAYEAE;SADTFGLSKMISFGNRSDVDE;SSKSILKNYGVKVPPYALVTSAE;SSKSILKNYGVKVPPYALVTSAEE;TIVDHLAGFQKKAKKPLLCGGNGGPYTE;VMKDVAFRMLPITTSDAKSMLNE				891	61;62;797;1607;4880;5568;5569;8329;9049;9050;9536;10407	True;True;True;True;True;True;True;True;True;True;True;True	64;65;66;828;1650;4984;5679;5680;8745;9500;9501;10000;10889	250;251;252;253;254;255;256;257;3252;3253;3254;3255;3256;3257;3258;3259;3260;3261;3262;6225;6226;6227;6228;6229;18155;18156;18157;20595;20596;20597;20598;20599;20600;20601;31315;31316;31317;31318;31319;31320;33974;33975;33976;33977;33978;33979;33980;33981;33982;33983;35842;35843;39359;39360;39361;39362
WP_012214540.1	WP_012214540.1	17	17	17	WP_012214540.1 helix-turn-helix domain-containing protein [Nitrosopumilus maritimus]	1	17	17	17	16	13	16	16	13	16	16	13	16	43.1	43.1	43.1	52.053	457	457	0	115.41	43.1	35.4	43.1	11523000000	3945799999.9999995	3657099999.9999995	3919999999.9999995	508980000	525340000	491920000	56	52	55	163	IDVSSSE;INSIISGKQKISPSLIE;INSIISGKQKISPSLIEKAVNIWPVNE;KAVNIWPVNE;KFAKRTNFSME;LASTTALPHSKAFE;LGVSIEE;LKIIAKALNVNSRDLMPNDLTE;LSFVGRE;LSSLSLDCGSQYALDFTNHE;NASLSLLE;SKVIVKTHDQCDHWKYPE;TLADFFTKKKLPTFDE;TMQWFDPKGSNS;VNFYYKDPE;YRDTAMSKTAPFRPE;YRDTAMSKTAPFRPEWILE				138	3185;3850;3851;4382;4483;5306;5629;5766;6114;6180;6930;8807;9609;9687;10436;11021;11022	True;True;True;True;True;True;True;True;True;True;True;True;True;True;True;True;True	3263;3939;3940;4483;4586;5416;5741;5880;6234;6302;7114;9241;10075;10153;10920;11524;11525	12036;12037;12038;14348;14349;14350;14351;14352;14353;14354;16275;16276;16277;16647;16648;19653;19654;19655;19656;19657;19658;20793;20794;20795;21409;21410;21411;21412;21413;22760;22761;22762;22763;22764;23007;23008;23009;23010;23011;23012;25851;25852;33082;33083;33084;33085;33086;33087;33088;33089;33090;33091;33092;33093;36218;36219;36220;36510;36511;36512;39458;39459;41611;41612;41613;41614;416…
WP_012215765.1	WP_012215765.1	19	19	19	WP_012215765.1 DUF655 domain-containing protein [Nitrosopumilus maritimus]	1	19	19	19	18	18	15	18	18	15	18	18	15	91.5	91.5	91.5	21.686	188	188	0	115.89	89.9	88.8	83.5	11444000000	3527499999.9999995	3601799999.9999995	4315100000	696590000	707080000	771030000	43	38	41	122	GIIITAIGE;ILGIANSTFE;ITGESRMNLFVKR;KIYIGKEGRTKVE;LIPGIGKTYMKTMLE;LIPGIGKTYMKTMLEE;LIPGIGKTYMKTMLEERE;MYRAQSPPRKYEE;NRLTLLE;RIMDEITGE;RVGFKEPIKHITE;SRMNLFVKR;SVLGKME;SYEDLQE;TIVTENE;VGEKIYIGKE;YAYVLDFNPRGKSSTVRGRE;YEKISSSAQTE;YLNKAQPLTPRIHALE				924	2375;3666;4114;4743;5708;5709;5710;6883;7387;8166;8288;9015;9176;9212;9539;10153;10786;10827;10955	True;True;True;True;True;True;True;True;True;True;True;True;True;True;True;True;True;True;True	2427;3752;4209;4847;5821;5822;5823;7065;7598;8580;8703;9465;9632;9668;10003;10627;11282;11324;11455	8892;8893;8894;13702;13703;13704;13705;13706;13707;15309;15310;15311;17627;17628;17629;17630;21170;21171;21172;21173;21174;21175;21176;21177;21178;21179;21180;21181;21182;21183;21184;21185;21186;21187;25678;25679;25680;25681;25682;27490;27491;27492;27493;27494;30732;31168;31169;31170;31171;31172;31173;33836;33837;33838;34403;34404;34405;34406;34407;34408;34549;34550;35921;35922;35923;38358;40745;…
WP_012216122.1	WP_012216122.1	6	6	6	WP_012216122.1 peptidylprolyl isomerase [Nitrosopumilus maritimus]	1	6	6	6	6	4	4	6	4	4	6	4	4	30.4	30.4	30.4	17.421	158	158	0	25.516	30.4	30.4	30.4	11412000000	3186299999.9999995	4224799999.9999995	4000999999.9999995	1433400000	1812999999.9999998	1749099999.9999998	13	9	16	38	GMDVADKIVNLE;GMDVADKIVNLERDGNDCPLE;GMDVADKIVNLERDGNDCPLEKAQMTRVTVE;KAQMTRVTVE;RDGNDCPLEKAQMTRVTVE;TNFGKISFKLLPDLAPE				1167	2571;2572;2573;4373;8053;9701	True;True;True;True;True;True	2625;2626;2627;2628;4474;8463;10168	9655;9656;9657;9658;9659;9660;9661;9662;9663;9664;9665;16235;16236;16237;16238;16239;16240;30313;30314;36571;36572;36573;36574;36575
WP_012215774.1	WP_012215774.1	17	17	17	WP_012215774.1 ribonucleotide-diphosphate reductase subunit beta [Nitrosopumilus maritimus]	1	17	17	17	15	16	12	15	16	12	15	16	12	44.5	44.5	44.5	52.627	470	470	0	153.49	40.9	37.2	36	11340000000	3448599999.9999995	4209899999.9999995	3681799999.9999995	881690000	992370000	924250000	28	38	31	97	FALGLSSSKVTE;GLNSTLLE;IDKIANALSSRLRE;IGKKYENPTE;IGKKYENPTEKDTRRPE;KLNVRVDE;KSFSFSNPVKE;LDNIIDSINGYAQIVMAGKRE;LERIQASKPQIIVDSGFASNPQDALGKLRE;LGISVFDDE;LGISVFDDEKLE;MYSVILTE;RIQASKPQIIVDSGFASNPQDALGKLRE;SLTKQVFE;VINYLASIQRGVSVSDDSLLAILKKNNIDSQIME;VSESPDLHIIQAINSLDE;YLSIKNKE				931	1658;2533;3123;3361;3362;4834;5023;5382;5479;5584;5585;6887;8170;8889;10256;10510;10964	True;True;True;True;True;True;True;True;True;True;True;True;True;True;True;True;True	1702;2586;3196;3441;3442;4938;5130;5493;5590;5695;5696;7070;8585;9329;10734;10998;11464	6389;6390;6391;9513;9514;11810;12645;12646;12647;12648;12649;12650;12651;12652;12653;12654;12655;17979;17980;17981;18621;18622;18623;18624;18625;18626;19920;19921;19922;20281;20282;20283;20284;20285;20286;20643;20644;20645;20646;20647;25697;25698;25699;30752;30753;30754;30755;33385;33386;33387;33388;38781;38782;39755;39756;41422;41423;41424
WP_012214899.1	WP_012214899.1	13	13	13	WP_012214899.1 Fe-S cluster assembly ATPase SufC [Nitrosopumilus maritimus]	1	13	13	13	12	11	12	12	11	12	12	11	12	40.6	40.6	40.6	28.232	256	256	0	73.36	40.6	40.6	40.6	11287000000	3905599999.9999995	3827699999.9999995	3553799999.9999995	1016699999.9999999	987400000	927520000	19	23	27	69	EFLSRYLNE;FLSRYLNE;FQKYLKE;FQKYLKENLE;GYDWVLE;IKDLHVTRE;ILKGVNLKTGPGE;NLEKVGLKE;SEGYDWVLE;VFITVRE;VHAIMGPNGSGKSTLAYTLLAHPKYE;VTQGDILLDGE;VTQGDILLDGESILE				396	1438;1955;2001;2002;2780;3550;3690;7235;8485;10114;10188;10582;10583	True;True;True;True;True;True;True;True;True;True;True;True;True	1475;2000;2046;2047;2842;3635;3776;7440;8906;10588;10665;10666;11074;11075	5717;5718;5719;7386;7387;7388;7539;7540;7541;7542;7543;10469;13269;13270;13271;13272;13273;13274;13784;13785;13786;13787;13788;13789;26969;26970;26971;26972;31892;31893;31894;38169;38170;38171;38172;38173;38174;38498;38499;38500;38501;38502;38503;38504;38505;38506;38507;38508;38509;40011;40012;40013;40014;40015;40016
WP_012215952.1	WP_012215952.1	14	14	14	WP_012215952.1 IMP dehydrogenase [Nitrosopumilus maritimus]	1	14	14	14	14	12	12	14	12	12	14	12	12	38.9	38.9	38.9	50.13	476	476	0	115.47	38.9	38.2	38.2	11256000000	3709699999.9999995	3692399999.9999995	3854099999.9999995	682660000	713870000	743700000	31	39	37	107	AKDILHKHRIE;DDLNDYVAE;FIKMSRAGFAE;ISGLLVVDSNSKLVGIVTE;LIAGNIATAQGAE;NAISTVRNIKKAFPDCE;RDLLFAGSNGTIADVMTKDVVTAKPGVSLDE;RSESLLNAGADVLVVDIAHGHSE;SLLNAGADVLVVDIAHGHSE;SQPHDVLLM;TGSISLE;TGSISLEDDLNDYVAE;VLKVKRSGSVMIENPYSISSDKSIQDALDYAE;VLKVKRSGSVMIENPYSISSDKSIQDALDYAEDKE				1056	326;825;1836;4017;5652;6905;8058;8261;8855;8989;9452;9453;10361;10362	True;True;True;True;True;True;True;True;True;True;True;True;True;True	338;856;1880;4110;5765;7088;8468;8676;9290;9437;9915;9916;10840;10841	1298;1299;1300;1301;1302;1303;1304;1305;3368;3369;3370;3371;6976;6977;6978;6979;6980;6981;14948;14949;14950;20969;20970;20971;25765;25766;25767;25768;25769;30334;30335;30336;30337;30338;30339;31082;33248;33249;33250;33251;33252;33253;33739;33740;33741;33742;35479;35480;35481;35482;39192;39193;39194;39195;39196;39197;39198;39199
WP_148680242.1	WP_148680242.1	10	10	10	WP_148680242.1 hypothetical protein [Nitrosopumilus maritimus]	1	10	10	10	10	8	8	10	8	8	10	8	8	67.9	67.9	67.9	22.275	209	209	0	68.831	67.9	52.2	59.3	11219000000	4206299999.9999995	3514699999.9999995	3498399999.9999995	969270000	814130000	800290000	24	29	25	78	AGWGVEPPVVGIRNE;FMLKIIE;FMLKIIERGEKE;GTADVAALKNAISSLQQDVSKLKSGETE;GTFTGVTSAFKDVDVTTMFGGAAKKIE;IEAGWGVEPPVVGIRNE;IRGVPVDIKIPIEDVE;LKGEIRGVPVDIKIPIEDVE;STAVLDFPPTSSE;VNSDPRPGYYFSPVIPTKTGTYMIE				1326	248;1965;1966;2676;2683;3188;3958;5758;9073;10446	True;True;True;True;True;True;True;True;True;True	256;2010;2011;2735;2742;3266;4047;5872;9524;10932	983;984;985;7411;7412;7413;7414;10059;10060;10061;10076;10077;10078;10079;10080;10081;12046;12047;12048;12049;14733;14734;14735;14736;14737;14738;21379;21380;21381;21382;21383;21384;21385;34059;34060;39501;39502;39503;39504
WP_012215898.1	WP_012215898.1	12	12	12	WP_012215898.1 MoxR family ATPase [Nitrosopumilus maritimus]	1	12	12	12	12	12	11	12	12	11	12	12	11	59.5	59.5	59.5	29.574	264	264	0	83.363	59.5	59.5	53.8	11182000000	3585899999.9999995	3698899999.9999995	3896699999.9999995	1075600000	1067299999.9999999	1218400000	33	36	33	102	ADVLLRLDE;ALDDRRQIALKE;GLLIKSMRE;GSMLYLDE;IVQAIKLANTLRQAAAVEE;LEIVKKHVSGEHDSE;LFYSPSMRE;SHLVGTKTLTDGTVSFDE;SINFSLRTRE;TIAFAKLLDKGMAAKE;VQYLDWNNSIQTLNKAYE;YQKVSDIITSMFGN				1014	127;387;2526;2667;4259;5443;5546;8653;8708;9486;10480;11008	True;True;True;True;True;True;True;True;True;True;True;True	131;401;2579;2726;4359;5554;5657;9078;9138;9950;10967;11511	514;515;516;517;1570;1571;1572;1573;1574;1575;1576;1577;9489;9490;9491;9492;10033;10034;10035;15827;15828;15829;15830;15831;15832;20167;20168;20512;20513;20514;20515;20516;32491;32492;32493;32494;32495;32496;32497;32498;32702;32703;32704;32705;32706;32707;35638;35639;35640;35641;35642;35643;39634;39635;39636;39637;39638;39639;41567;41568;41569
WP_012214537.1	WP_012214537.1	14	14	14	WP_012214537.1 GDP-mannose 4,6-dehydratase [Nitrosopumilus maritimus]	1	14	14	14	13	12	11	13	12	11	13	12	11	45.6	45.6	45.6	37.327	327	327	0	60.673	45	35.5	34.9	11164000000	4787400000	3393699999.9999995	2983299999.9999995	579600000	563910000	629670000	46	34	25	105	AIRENVPDAKFYQASSSE;AMWLMLQQKEPDNYVIATGKSHSIKE;DLVGDASKARKNLNWEPKTSFKE;FLDIASE;IFHKVTDIKADLSDYGSVQAAIKQSEPDE;LVKKMMDHDIE;MEIFHKVTDIKADLSDYGSVQAAIKQSEPDE;MYGNYPGIKNE;MYGNYPGIKNEE;NVPDAKFYQASSSE;SLMRPTDIE;SLMRPTDIEDLVGDASKARKNLNWEPKTSFKE;YAGLGDWHE;YAGLGDWHEFVE				135	307;449;1152;1900;3281;6293;6443;6870;6871;7535;8860;8861;10761;10762	True;True;True;True;True;True;True;True;True;True;True;True;True;True	319;466;1185;1945;3359;6415;6574;7050;7051;7749;9295;9296;11257;11258	1231;1232;1233;1234;1803;4621;4622;4623;4624;4625;4626;4627;7213;12359;12360;12361;12362;12363;12364;23410;23411;23412;23413;23414;23415;23929;25623;25624;25625;25626;25627;25628;27980;27981;27982;33264;33265;33266;33267;33268;33269;33270;33271;33272;33273;33274;33275;33276;33277;33278;40637;40638;40639;40640;40641;40642
WP_012215507.1	WP_012215507.1	9	9	9	WP_012215507.1 CoA-binding protein [Nitrosopumilus maritimus]	1	9	9	9	7	8	7	7	8	7	7	8	7	51.5	51.5	51.5	32.015	305	305	0	48.273	37.7	37.7	36.1	11106000000	3715499999.9999995	3826299999.9999995	3564599999.9999995	1174000000	1053799999.9999999	1014599999.9999999	16	20	17	53	AGIKLLVAIPE;GMVVVGE;HVPVRDTME;HVPVRDTMETLE;ISDALTNAGFGQSITIGIGGDPVNGTRLIDAFDMVKDIPDLE;KRMGHAGAIVMGTYGSAE;LAKQKGAVVIGPNTPGIMIPE;SKVSMFNKANIPVAKRPAEVPVLLAGKME;TDIFGLLKGNPGDSDYE				797	218;2593;2966;2967;3998;5002;5270;8809;9301	True;True;True;True;True;True;True;True;True	225;2652;3035;3036;4091;5109;5379;9243;9760	866;867;868;9751;9752;9753;11236;11237;11238;11239;11240;11241;11242;11243;11244;11245;14893;18545;18546;19486;19487;19488;19489;19490;19491;33096;33097;34927;34928;34929
WP_012214648.1	WP_012214648.1	17	17	17	WP_012214648.1 glutamyl-tRNA reductase [Nitrosopumilus maritimus]	1	17	17	17	12	13	17	12	13	17	12	13	17	53.4	53.4	53.4	39.648	358	358	0	150.89	45.3	51.4	53.4	11094000000	3622599999.9999995	3925999999.9999995	3545299999.9999995	908270000	948770000	916530000	37	39	40	116	AKGLILNQVKDTWVSLSSLE;CIIIQTASRVE;DITSLPGIKLLFRDQIAE;EKKKGTLIMDISEPRAVNE;ESVKARKGIVPAVE;FKDVSAACEE;FKKIPGVDE;IFTVSNVEDDDSPDARRDE;KAGLDAKKKVLLMGTGE;KDVISLGDIAVKLVDE;KIIDKELPVLSVRMQKLEN;LPVLSVRMQKLE;LPVLSVRMQKLEN;QIDIDHFDQTIE;RIRLVME;SVKARKGIVPAVE;SVKARKGIVPAVEKIIDKE				215	336;693;1037;1500;1608;1860;1872;3313;4341;4455;4660;6029;6030;7776;8171;9166;9167	True;True;True;True;True;True;True;True;True;True;True;True;True;True;True;True;True	348;722;1070;1540;1651;1904;1916;3392;4441;4557;4763;6148;6149;8052;8053;8586;9622;9623	1351;1352;1353;2849;2850;2851;4182;4183;4184;4185;4186;4187;4188;4189;4190;4191;4192;4193;4194;4195;4196;4197;4198;5896;5897;6230;7068;7069;7070;7071;7072;7116;7117;12463;12464;12465;12466;12467;12468;16123;16124;16125;16126;16127;16128;16129;16130;16131;16543;16544;16545;16546;17345;17346;22414;22415;22416;22417;22418;22419;22420;28971;28972;28973;28974;28975;28976;28977;30756;30757;30758;34364;…
WP_012215641.1	WP_012215641.1	11	11	11	WP_012215641.1 D-2-hydroxyacid dehydrogenase [Nitrosopumilus maritimus]	1	11	11	11	10	8	9	10	8	9	10	8	9	43.9	43.9	43.9	33.73	310	310	0	93.358	43.9	39.4	39.4	10876000000	3396799999.9999995	3456499999.9999995	4022899999.9999995	965730000	1115900000	1094400000	35	28	33	96	AAKAKNIRVINAVE;AQSLAANVIAE;DALYDALKNGTLGGAALDVFE;DALYDALKNGTLGGAALDVFEKEPAIGTKLAE;ITPEQILE;KEPAIGTKLAE;KIVQILRGVI;LDNVILTPHIGAQTKE;MIDKADNCKIIARVGVGLDNVDQE;PAIGTKLAELDNVILTPHIGAQTKEAQSLAANVIAE;VDPILNKILQDNGLKISYEPE				860	20;499;772;773;4149;4474;4741;5385;6541;7613;10023	True;True;True;True;True;True;True;True;True;True;True	21;519;801;802;803;4244;4577;4845;5496;6689;7830;10497	85;1995;1996;1997;1998;1999;3139;3140;3141;3142;3143;3144;3145;3146;15419;15420;15421;15422;15423;15424;16616;16617;16618;16619;16620;16621;16622;16623;17617;17618;17619;17620;17621;17622;17623;19933;19934;19935;19936;19937;19938;24343;24344;24345;24346;24347;24348;24349;24350;28274;37772;37773;37774;37775
WP_012215254.1	WP_012215254.1	25	25	25	WP_012215254.1 aspartate--tRNA(Asn) ligase [Nitrosopumilus maritimus]	1	25	25	25	21	20	20	21	20	20	21	20	20	65.8	65.8	65.8	49.389	436	436	0	188.65	60.6	53.4	55.7	10817000000	4023399999.9999995	3534199999.9999995	3258899999.9999995	440760000	454170000	423070000	51	51	44	146	AFIDYNDVMSRIEE;AFLAQSPQLYKE;AISIDLE;EAFIDYNDVMSRIEE;FTIPEIPE;GGAALFPIFYYNKE;IAPIFRAEPSRTNRHLAE;IIKISIKTVTDYAKDNPDAE;INTPKMIATATE;IVPTELRVFSE;LAERMKNKGMNTDAFE;LGTLRRSHYSDE;LSSGSTRIE;LSSGSTRIEKRNE;NIRDVTFYPRDVDRLTP;QLTMSFE;QLTMSFEKVFE;RLIMALTGTE;RMKNKGMNTDAFE;SFDLMFGDLE;TIPQYSYDDLVDKMQKAGAKTE;TIPQYSYDDLVDKMQKAGAKTEWGDDLYPSNLKKIGLE;VEKIPPFEPIAKTVKNIDTRLE;WGDDLYPSNLKKIGLE;YHLGAFDYGVPPHAGCGIGLE				641	180;184;311;1374;2088;2303;3037;3487;3860;4258;5242;5615;6177;6178;7165;7888;7889;8204;8229;8538;9518;9519;10068;10715;10888	True;True;True;True;True;True;True;True;True;True;True;True;True;True;True;True;True;True;True;True;True;True;True;True;True	185;189;323;1411;2134;2352;3107;3571;3949;4358;5351;5727;6299;6300;7369;8218;8219;8220;8221;8619;8644;8960;9982;9983;10542;11210;11386	721;722;723;729;730;1249;1250;5489;5490;5491;7839;7840;7841;7842;8606;8607;8608;11513;11514;11515;11516;11517;11518;11519;11520;13074;13075;14382;15824;15825;15826;19386;19387;19388;19389;20746;20747;20748;23004;23005;26735;29442;29443;29444;29445;29446;29447;29448;29449;29450;30876;30877;30878;30971;30972;30973;30974;30975;32082;32083;32084;32085;32086;35772;35773;35774;35775;35776;35777;35778;3…
WP_012216154.1	WP_012216154.1	12	12	12	WP_012216154.1 lysine 2,3-aminomutase [Nitrosopumilus maritimus]	1	12	12	12	9	11	11	9	11	11	9	11	11	38.4	38.4	38.4	51.321	448	448	0	69.121	35.5	38.2	38.4	10810000000	3198099999.9999995	4327700000	3283899999.9999995	596700000	650410000	607330000	22	24	19	65	DELDAIKASKTS;GEQLVQYVSEHPE;IRLQLNPHPAGQME;LNVPTLKDGTKLYGMQHKYKE;LSTNAVKSAIKE;MEVVGNVLPFKANNYVVE;MKFAMQE;NAIWLDDLKPAFGDKFFFE;NAIWLDDLKPAFGDKFFFEDE;QLINWNDIPNDPMYVLTFPQRGMLKPE;SVWDDSPSLKSYTLSNFRDLPQIQNISE;SVWDDSPSLKSYTLSNFRDLPQIQNISEE				1191	865;2267;3977;6004;6185;6471;6596;6906;6907;7870;9204;9205	True;True;True;True;True;True;True;True;True;True;True;True	898;2315;4068;4069;6123;6307;6606;6751;7089;7090;8189;9660;9661	3522;3523;8452;8453;8454;14805;14806;14807;14808;14809;14810;14811;14812;14813;22330;22331;22332;22333;22334;22335;23026;23027;23028;23029;23030;24023;24024;24025;24554;24555;24556;24557;24558;24559;25770;25771;25772;25773;25774;25775;25776;25777;25778;29361;29362;29363;29364;29365;34500;34501;34502
WP_012214897.1	WP_012214897.1	20	20	20	WP_012214897.1 aldo/keto reductase [Nitrosopumilus maritimus]	1	20	20	20	16	16	16	16	16	16	16	16	16	63.3	63.3	63.3	37.564	332	332	0	134.78	52.4	56.9	55.7	10753000000	3812899999.9999995	3953399999.9999995	2986799999.9999995	651210000	631400000	557820000	49	38	41	128	AMDRKSVSSIQTVYNILE;AMDRKSVSSIQTVYNILEQTPGNE;GKIRAAQVALGPAIGWTQE;IDDLYNTWPE;IDDLYNTWPEYE;IEMFAAISDGKYLSSSDMKE;KVEQFRPIAE;MFAAISDGKYLSSSDMKE;MKYKKLGKSGIE;MKYKKLGKSGIEVSE;QFRPIAE;QIGHAELPQDYSPE;RLQTDYLDSLGLHNPKLHHVRNDE;RNGLNITE;TADMYGKGKSERLIGE;TFNTIDE;VVISTKYGYDFSDVEQIGHAELPQDYSPE;WRKSALEKVE;YELKATPQVN;YTRKAVDACLE				394	436;437;2442;3101;3102;3234;5145;6476;6655;6656;7728;7785;8215;8235;9233;9403;10627;10740;10832;11080	True;True;True;True;True;True;True;True;True;True;True;True;True;True;True;True;True;True;True;True	452;453;2494;3173;3174;3312;5254;6613;6814;6815;7975;7976;8065;8630;8650;9690;9866;11119;11235;11329;11584	1758;1759;1760;1761;1762;1763;9141;9142;9143;9144;9145;9146;11741;11742;11743;11744;11745;11746;11747;12210;12211;12212;19034;19035;19036;19037;19038;19039;24072;24073;24074;24075;24076;24077;24776;24777;24778;24779;24780;24781;24782;28740;28741;28742;29010;29011;30918;30919;30920;30921;30922;30923;30924;30925;30991;30992;30993;34622;34623;34624;34625;34626;34627;34628;34629;34630;35307;40165;405…
WP_012215052.1	WP_012215052.1	7	7	7	WP_012215052.1 sulfurtransferase TusA family protein [Nitrosopumilus maritimus]	1	7	7	7	7	6	7	7	6	7	7	6	7	96.2	96.2	96.2	8.8119	78	78	0	79.531	96.2	92.3	96.2	10725000000	3863299999.9999995	3176699999.9999995	3684799999.9999995	768260000	775960000	754190000	29	17	17	63	DDISRWVTRQGHE;IERMQVGE;KKLDATGLFCPEPVFRTKIE;LLDMSKNGDVITFQIKKVK;STEKKLDATGLFCPEPVFRTKIE;TLTVSADDPAAE;TLTVSADDPAAEDDISRWVTRQGHE				500	818;3252;4764;5853;9076;9672;9673	True;True;True;True;True;True;True	849;3330;4868;5968;9527;10138;10139	3339;3340;3341;3342;3343;3344;12263;12264;12265;17720;17721;17722;17723;21721;21722;21723;21724;21725;21726;34068;34069;34070;36457;36458;36459;36460;36461;36462;36463;36464;36465;36466;36467
WP_148680179.1	WP_148680179.1	15	15	15	WP_148680179.1 plastocyanin/azurin family copper-binding protein [Nitrosopumilus maritimus]	1	15	15	15	11	13	13	11	13	13	11	13	13	45.9	45.9	45.9	38.693	364	364	0	62.786	42.6	37.6	45.1	10715000000	3698899999.9999995	3800599999.9999995	3215399999.9999995	1350200000	1356100000	1478899999.9999998	24	36	30	90	AGTYDYYCTFHPWMVGTVNVE;EGNPDYAPDAAVVQQGHVVE;EGQIYYDPE;GAKEPIKVVMPE;GNPDYAPDAAVVQQGHVVE;GSAEEGNPDYAPDAAVVQQGHVVE;MLEGSAEE;MMMAGDSFE;SFTLDTTNLE;TFDTGLLGPGE;TFDTGLLGPGESFTLDTTNLE;VAPTGPVTTIE;VITVSVGDTVLWDNADTTVHTVTSGVPPTDTTGVFDSE;WVNVDSAAHTATSSADFGE;WVNVDSAAHTATSSADFGETFDTGLLGPGE				1298	241;1454;1455;2185;2603;2658;6665;6713;8566;9376;9377;9981;10281;10752;10753	True;True;True;True;True;True;True;True;True;True;True;True;True;True;True	248;1493;1494;2233;2662;2717;6824;6881;6882;8990;9836;9837;10455;10759;11248;11249	945;946;947;5772;5773;5774;5775;5776;8164;8165;8166;8167;8168;8169;9784;9785;10008;10009;10010;10011;24808;25048;25049;32186;32187;32188;32189;32190;35205;35206;35207;35208;35209;35210;35211;35212;37603;37604;37605;38868;38869;38870;38871;38872;38873;38874;38875;38876;38877;40606;40607;40608;40609;40610;40611;40612;40613
WP_012215093.1	WP_012215093.1	6	6	6	WP_012215093.1 Lrp/AsnC ligand binding domain-containing protein [Nitrosopumilus maritimus]	1	6	6	6	5	5	6	5	5	6	5	5	6	84.4	84.4	84.4	8.9112	77	77	0	24.924	54.5	54.5	84.4	10686000000	4050499999.9999995	4042199999.9999995	2593500000	1232800000	1241700000	1279500000	16	15	13	44	IIEKLKE;IVSWNIQKLDKVRSTATLIKKDN;LEQVVDVFE;TDAYVMLNCE;TEIIEKLKE;TIGTHDMLVKLQAE				529	3461;4280;5475;9282;9344;9501	True;True;True;True;True;True	3545;4380;5586;9741;9803;9965	12989;12990;12991;12992;15890;20267;20268;20269;20270;20271;20272;34854;34855;34856;34857;34858;34859;35080;35081;35082;35695;35696;35697;35698;35699
WP_012214783.1	WP_012214783.1	3	3	3	WP_012214783.1 50S ribosomal protein L30 [Nitrosopumilus maritimus]	1	3	3	3	3	2	2	3	2	2	3	2	2	21.3	21.3	21.3	17.453	155	155	0	6.0951	21.3	10.3	10.3	10685000000	3737099999.9999995	3831699999.9999995	3115999999.9999995	1732899999.9999998	2020399999.9999998	1533199999.9999998	8	5	5	18	LAAALTE;LATIVRNMI;LIDKKARKSGYKKVTPE				316	5232;5309;5661	True;True;True	5341;5419;5420;5774	19346;19347;19348;19665;19666;19667;19668;19669;19670;19671;21000
WP_012215077.1	WP_012215077.1	4	4	4	WP_012215077.1 proteasome subunit beta [Nitrosopumilus maritimus]	1	4	4	4	2	4	4	2	4	4	2	4	4	41.4	41.4	41.4	21.33	198	198	0	44.243	19.2	41.4	41.4	10598000000	3292899999.9999995	3464299999.9999995	3840999999.9999995	2329300000	2288600000	2508200000	9	17	20	46	AIDLAKRAVRAASLRDSASGDGVDVLVITKDGTEE;LKRDVPPNTVAKMMSNMMYE;MALGVLDPQFKPNMTKDE;YAAVGTGAE				518	264;5810;6372;10758	True;True;True;True	273;5925;6500;6501;11254	1049;1050;1051;21559;21560;21561;21562;21563;21564;23690;23691;23692;23693;23694;23695;23696;23697;40628;40629
WP_148680049.1	WP_148680049.1	16	16	16	WP_148680049.1 peptidase [Nitrosopumilus maritimus]	1	16	16	16	12	13	13	12	13	13	12	13	13	41	41	41	52.939	481	481	0	65.35	33.3	35.1	39.1	10558000000	3678899999.9999995	3838799999.9999995	3040399999.9999995	841960000	852740000	803100000	27	28	35	90	FGLDMWIKGDIQSGSE;GAIDDGSFVQGIQFLIKE;GIMSISS;GIPPAEYKFE;GIVPGSAADYLQIPVTVFASE;GLKHGDYFSYNLCHVDYKE;GSTPVVSPPFE;GSTPVVSPPFETTSQEIPE;LGKIAPE;LGKIAPEPTGGSEE;NVSTSPFSGIVSTVDTFSE;TITISSGTWE;TTSQEIPE;VVVYDGNKVVVGE;VVVYDGNKVVVGEME;WIKNNAGWWAE				1246	1803;2179;2386;2391;2411;2509;2671;2672;5589;5590;7553;9531;9839;10668;10669;10722	True;True;True;True;True;True;True;True;True;True;True;True;True;True;True;True	1847;2226;2438;2443;2463;2562;2730;2731;5700;5701;7767;9995;10310;11160;11161;11217	6871;6872;8131;8132;8133;8134;8135;8136;8137;8138;8926;8936;8937;8938;8939;8940;8941;8942;8943;9003;9423;9424;9425;9426;9427;9428;9429;10047;10048;10049;10050;20657;20658;20659;20660;20661;28033;28034;28035;35823;35824;35825;35826;37046;37047;40318;40319;40320;40321;40322;40493;40494;40495
WP_012214778.1	WP_012214778.1	13	13	13	WP_012214778.1 prefoldin subunit alpha [Nitrosopumilus maritimus]	1	13	13	13	12	11	13	12	11	13	12	11	13	97.2	97.2	97.2	15.963	145	145	0	161.01	94.5	90.3	97.2	10457000000	2784300000	3462099999.9999995	4210099999.9999995	647820000	828900000	848260000	25	19	27	71	IAIQDTAAKKQDAAQRLE;IEIAIQDTAAKKQDAAQRLE;KDFPSAINYLE;KDFPSAINYLEE;KDFPSAINYLEERIKE;NTFLGVFRE;NTFLGVFREATAAIE;QAEQLMQQMQMLE;QGKAQVNQLMQAMQQSGQPPKSG;QLMQQMQMLE;SDTLVPIGLGTYVPTKISSDSKIILNIGAGVAVE;SIKSLSKNPE;TYFADLSQRE				311	3011;3208;4416;4417;4418;7471;7472;7678;7750;7878;8454;8695;9928	True;True;True;True;True;True;True;True;True;True;True;True;True	3081;3286;4517;4518;4519;7684;7685;7903;7904;8011;8012;8202;8203;8873;9125;10401	11414;11415;11416;11417;11418;11419;11420;12115;12116;12117;12118;12119;12120;12121;12122;12123;16405;16406;16407;16408;16409;16410;16411;27759;27760;27761;27762;27763;27764;27765;28542;28543;28544;28545;28836;28837;28838;28839;28840;28841;28842;28843;29406;29407;29408;29409;29410;29411;29412;29413;31785;31786;31787;32666;32667;32668;32669;32670;32671;37407;37408;37409
WP_012215562.1	WP_012215562.1	20	20	20	WP_012215562.1 hypothetical protein [Nitrosopumilus maritimus]	1	20	20	20	16	17	17	16	17	17	16	17	17	42	42	42	42.121	381	381	0	81.121	39.9	38.1	42	10444000000	3206899999.9999995	3423099999.9999995	3814199999.9999995	470620000	485640000	501310000	21	25	39	85	DETISNIRGNIVPTQIIDNE;DETISNIRGNIVPTQIIDNEKIPTDISKE;DTNAMYE;GQRIQGMYIFGE;GQRIQGMYIFGEE;GWVFDPQE;GWVFDPQEGQRIQGMYIFGEE;IGLATFQE;INQVFDVNSKLHSVFVHSDDASNE;INQVFDVNSKLHSVFVHSDDASNEALE;IRIPAELE;KIPTDISKE;KTSAILIPKIIRE;MVKAVIITNQE;MVKAVIITNQEQCVLGVFDE;QCVLGVFDE;SCIMINVVRDPTAKGIIE;TISNIRGNIVPTQIIDNE;TISNIRGNIVPTQIIDNEKIPTDISKE;VAKNLSFEE				812	875;876;1287;2622;2623;2774;2775;3367;3839;3840;3960;4706;5120;6847;6848;7700;8388;9528;9529;9973	True;True;True;True;True;True;True;True;True;True;True;True;True;True;True;True;True;True;True;True	908;909;1322;2681;2682;2836;2837;3447;3928;3929;4049;4810;5229;7026;7027;7935;7936;8805;9992;9993;10447	3551;3552;3553;3554;3555;3556;3557;3558;3559;5100;9837;9838;9839;10446;10447;10448;10449;12668;12669;14313;14314;14315;14316;14317;14318;14319;14320;14743;14744;14745;14746;14747;17494;17495;17496;18946;18947;18948;18949;18950;18951;25556;25557;25558;25559;28625;28626;28627;28628;28629;28630;28631;31543;31544;31545;31546;31547;31548;35813;35814;35815;35816;35817;35818;35819;35820;35821;37575;3757…
WP_012215741.1	WP_012215741.1	11	11	11	WP_012215741.1 MBL fold metallo-hydrolase [Nitrosopumilus maritimus]	1	11	11	11	9	10	11	9	10	11	9	10	11	39.2	39.2	39.2	52.875	479	479	0	60.62	30.1	35.3	39.2	10358000000	3183099999.9999995	3837299999.9999995	3337699999.9999995	636680000	823600000	672930000	24	33	29	86	GKLGNLDAFMDDHCNAMIE;GLNLIFKSRDASPACVTPDSADKLE;IFSQDITYISHKDAADE;KYLSAIDE;LKSENNPDRPIPTQILE;NNPDRPIPTQILE;QRGWQTQYPVIACTLE;TVLQHTLVPIQTDPDKGYAVLE;VTDEPITHMIYSHHHQDHTGAAGE;YAPVCGIDGKTYGNKCAIDSSHVAVKHAGE;YAPVCGIDGKTYGNKCAIDSSHVAVKHAGECSDVIPTEFE				911	2453;2531;3307;5211;5813;7339;7930;9879;10548;10778;10779	True;True;True;True;True;True;True;True;True;True;True	2505;2584;3385;5320;5928;7550;8286;8287;10350;11038;11274;11275	9189;9190;9504;9505;9506;12437;12438;12439;12440;12441;12442;19272;19273;19274;19275;21576;21577;21578;21579;21580;21581;27338;27339;27340;29662;29663;29664;29665;29666;29667;37186;37187;37188;37189;37190;37191;39874;39875;39876;39877;39878;39879;40711;40712;40713;40714;40715;40716;40717;40718;40719;40720;40721;40722;40723;40724
WP_148680263.1	WP_148680263.1	14	14	14	WP_148680263.1 type I glutamate--ammonia ligase [Nitrosopumilus maritimus]	1	14	14	14	12	13	12	12	13	12	12	13	12	35	35	35	54.975	486	486	0	65.233	32.7	31.5	30.2	10351000000	3466299999.9999995	3177299999.9999995	3707099999.9999995	832370000	807410000	827050000	32	29	38	99	CVNILNKNFGILCDNHHHE;FFVFDKVHWDVLTPYKGQSYSIE;GYYPSTPADTLTPYRNE;ISIRPHPHE;ISIRPHPHEFYLYFDV;LESDRKFLNPIYTNDVIDKIIE;NAFYDPDDE;NAFYDPDDEIE;PYKVSHGKAIQVSYSPDE;PYKVSHGKAIQVSYSPDEVFSRIQHE;SDRKFLNPIYTNDVIDKIIE;SKEAPWNQSGDGYPMGLQE;VFSRIQHE;YIKTQGFDFSTWGPEVE				1335	719;1770;2810;4028;4029;5485;6896;6897;7669;7670;8442;8750;10134;10906	True;True;True;True;True;True;True;True;True;True;True;True;True;True	748;1814;2872;4121;4122;5596;7079;7080;7891;7892;8860;9183;10608;11404	2923;2924;2925;2926;2927;2928;6763;6764;10595;10596;10597;10598;10599;10600;14979;14980;14981;14982;14983;14984;14985;14986;14987;14988;20311;20312;20313;20314;20315;25729;25730;25731;28509;28510;28511;28512;28513;28514;28515;31735;31736;31737;31738;31739;31740;31741;31742;31743;32874;32875;32876;38245;38246;38247;41219;41220
WP_238523212.1	WP_238523212.1	9	9	9	WP_238523212.1 PEFG-CTERM sorting domain-containing protein [Nitrosopumilus maritimus]	1	9	9	9	5	7	8	5	7	8	5	7	8	40.2	40.2	40.2	28.952	266	266	0	23.376	18.4	30.8	33.8	10332000000	572940000	709970000	9048700000	3054999999.9999995	3209299999.9999995	3203399999.9999995	7	16	13	36	FSYTPKSE;GPLWTNSGTILVRASYE;IAQIKVAQDGTFSHTILAE;LPREFIGAEKQDGKDE;QGDTDILIIGTYVVPE;TEFSYTPKSE;VAGGTIAETE;VDAGSHGTFDVE;VVTTTTNFE				1414	2075;2611;3043;6022;7742;9341;9966;9994;10660	True;True;True;True;True;True;True;True;True	2121;2670;3114;6141;8000;9800;10440;10468;11152	7802;7803;7804;7805;9803;11540;11541;11542;11543;11544;22396;22397;22398;28814;35070;35071;35072;37555;37556;37557;37661;37662;37663;40287
WP_187146548.1	WP_187146548.1	10	10	10	WP_187146548.1 glycosyltransferase family 2 protein [Nitrosopumilus maritimus]	1	10	10	10	8	8	9	8	8	9	8	8	9	35.4	35.4	35.4	35.242	316	316	0	72.351	30.1	30.1	33.9	10184000000	3035799999.9999995	3068899999.9999995	4079699999.9999995	1212800000	1227600000	1189500000	26	27	23	76	AIKQCKKFATSVLVINDGSSDKTEE;EAIKQCKKFATSVLVINDGSSDKTEE;IAKKAGAEIITHKQNKGYGGSIKTGLSE;IFVCIPSYNAE;IITHKQNKGYGGSIKTGLSE;ILLKAAVNQLKIIE;ILLKAAVNQLKIIEIPRKE;SGLRAYNYE;SLKKIVPSLE;TQGMGMSAE				1363	283;1380;3016;3314;3537;3706;3707;8619;8842;9740	True;True;True;True;True;True;True;True;True;True	292;1417;3086;3393;3621;3792;3793;9043;9277;10207	1123;1124;1125;1126;1127;1128;5514;5515;5516;5517;11435;12469;12470;12471;13224;13225;13226;13227;13228;13229;13230;13836;13837;13838;13839;13840;13841;13842;13843;32385;32386;32387;33198;33199;33200;33201;33202;33203;36700
WP_012215180.1	WP_012215180.1	7	7	7	WP_012215180.1 50S ribosomal protein L5 [Nitrosopumilus maritimus]	1	7	7	7	5	6	7	5	6	7	5	6	7	49.1	49.1	49.1	18.707	173	173	0	60.829	38.7	45.1	49.1	10055000000	3608699999.9999995	2844800000	3601899999.9999995	1158000000	899290000	1003999999.9999999	6	11	11	28	AKGNTVNGRAFDNFGNYSFGIRE;IASRALEQISGKKPSARNAKE;KVVLNMGVGKSGDVIE;QISGKKPSARNAKE;SPMKKISLE;SQTTESPMKKISLE;TQRDWGVRKGE				592	337;3051;5188;7814;8958;8993;9753	True;True;True;True;True;True;True	349;350;3122;5297;8109;9403;9441;9442;9443;10220	1354;1355;1356;1357;1358;1359;1360;11572;19186;19187;19188;19189;19190;19191;29141;29142;29143;33619;33620;33621;33750;33751;33752;33753;33754;33755;33756;36740;36741
WP_012216071.1	WP_012216071.1	11	11	11	WP_012216071.1 V-type ATP synthase subunit D [Nitrosopumilus maritimus]	1	11	11	11	9	9	8	9	9	8	9	9	8	65.6	65.6	65.6	23.55	209	209	0	78.319	61.2	61.7	54.1	10033000000	3530399999.9999995	3288499999.9999995	3214599999.9999995	717100000	691550000	807860000	29	27	25	81	ASKARGGIWEPLQDIYSSVNE;AYLALGSSTVDSVAE;EASKARGGIWEPLQDIYSSVNE;FAKLKKVKAKME;KDTKSMPYGFADTNSSIDRAAKQIKE;LLPKICKAAE;LLPKICKAAEYE;NSIFSLAKALE;SFGQNVAATKIE;STPSVME;VDVNVRRVVDVKIPALSVTE				1122	535;662;1397;1653;4454;5899;5900;7421;8546;9108;10043	True;True;True;True;True;True;True;True;True;True;True	558;690;1434;1697;4556;6015;6016;7632;8968;8969;9560;10517	2218;2219;2220;2221;2222;2223;2750;2751;2752;2753;5626;6369;6370;6371;16536;16537;16538;16539;16540;16541;16542;21890;21891;21892;21893;21894;27587;27588;32105;32106;32107;34185;37850;37851;37852;37853;37854;37855;37856;37857;37858
WP_012214611.1	WP_012214611.1	9	9	9	WP_012214611.1 MULTISPECIES: nucleoside-diphosphate kinase [Nitrosopumilus]	1	9	9	9	9	9	8	9	9	8	9	9	8	75.2	75.2	75.2	14.683	133	133	0	157.56	75.2	75.2	75.2	10032000000	3352299999.9999995	3094199999.9999995	3585199999.9999995	1155500000	1055899999.9999999	1081100000	21	22	20	63	AAPGSIRGDFGLGFSE;AAPGSIRGDFGLGFSENIIHASDSQE;AAPGSIRGDFGLGFSENIIHASDSQESFDHE;GNNAIATTRIMIGATKSFE;LTSFITSGPVVAAIIE;NFYGVHKDKPFFGE;NIIHASDSQE;NIIHASDSQESFDHE;TEKSLFIVKPDAVARNLVGE				187	41;42;43;2602;6240;7043;7141;7142;9351	True;True;True;True;True;True;True;True;True	42;43;44;2661;6362;7232;7345;7346;9810	173;174;175;176;177;178;179;180;9778;9779;9780;9781;9782;9783;23231;23232;23233;26248;26249;26250;26251;26252;26253;26639;26640;26641;26642;26643;26644;26645;26646;35103;35104;35105
WP_012215265.1	WP_012215265.1	18	18	18	WP_012215265.1 peptide chain release factor aRF-1 [Nitrosopumilus maritimus]	1	18	18	18	16	16	15	16	16	15	16	16	15	54	54	54	47.55	426	426	0	102.54	43.7	48.6	47.9	9977000000	3588499999.9999995	3693799999.9999995	2694700000	618420000	666190000	591480000	30	34	31	95	AFAKSSDILGNFRLVE;AFAKSSDILGNFRLVEE;DFINGNYLE;DIVERPDVIPKKTE;IIGTLQQE;INGNTGKGSYGLQE;KQDSVKVYKIRKTLEE;LIASKTGSQLE;LITVYIPKGKQLHE;LTYYFNRVAQTTRE;QDIVDYLE;RGLVMFCGALPPEEGGPLGSE;TLIITDNTNLNRVE;VIDFLKNNVVE;YFIDIYPVKGLVISGPGPTKE;YRLQNNIIATIDSSYSGSEGIRE;YSSKPCPGCNAME;YSSKPCPGCNAMEVE				646	168;169;900;1042;3476;3812;4959;5654;5728;6255;7704;8125;9631;10210;10843;11027;11064;11065	True;True;True;True;True;True;True;True;True;True;True;True;True;True;True;True;True;True	173;174;933;1075;3560;3900;5065;5767;5841;6377;7941;7942;8539;10097;10688;11340;11530;11568;11569	657;658;659;660;661;662;663;664;3678;3679;3680;3681;4211;4212;4213;4214;4215;4216;13045;13046;14201;14202;14203;18407;18408;20973;20974;20975;21258;21259;21260;21261;21262;21263;21264;21265;21266;23275;23276;23277;23278;23279;28651;28652;28653;28654;28655;28656;30590;30591;30592;36286;36287;36288;38590;38591;38592;40977;41635;41636;41637;41638;41737;41738;41739;41740
WP_012215032.1	WP_012215032.1	18	18	18	WP_012215032.1 inositol-3-phosphate synthase [Nitrosopumilus maritimus]	1	18	18	18	14	15	12	14	15	12	14	15	12	57.1	57.1	57.1	40.339	364	364	0	94.798	41.2	45.9	42.3	9966500000	3748999999.9999995	3330499999.9999995	2887000000	1009499999.9999999	982560000	1051799999.9999999	26	29	20	75	AIYEYPNMVDWIPKDE;AIYEYPNMVDWIPKDEMPKTDGKVFE;EKNIPCIGDDIKGQVGATIVHRTLAKLCNDRGTKIE;GRQWANIPYNME;KTYQINVGGNTDFLNMKE;KTYQINVGGNTDFLNMKEQE;MPKTDGKVFE;NKVGKLINE;NRVKPIKSAKTDDE;NRVKPIKSAKTDDEIAEE;QERLVSKKISKTE;SPVLDGVGLWVE;SVQSQLDE;TGRIKVGLVGIGNCFSGLIQGIE;VIGIIHDKLAGYGIHDIDFVCGFDVGE;VIGIIHDKLAGYGIHDIDFVCGFDVGENKVGKLINE;WAKKFEE;YPNMVDWIPKDEMPKTDGKVFE				487	320;321;1508;2647;5134;5135;6771;7219;7393;7394;7712;8961;9187;9449;10229;10230;10696;10997	True;True;True;True;True;True;True;True;True;True;True;True;True;True;True;True;True;True	332;333;1548;2706;5243;5244;6945;7424;7604;7605;7952;7953;9406;9643;9912;10707;10708;11189;11500	1277;1278;1279;1280;1281;1282;1283;5923;9953;9954;9955;18998;18999;19000;19001;19002;19003;19004;19005;19006;19007;19008;25254;25255;25256;26915;26916;26917;27516;27517;28678;28679;28680;28681;28682;28683;28684;28685;28686;28687;28688;28689;28690;28691;33626;33627;33628;33629;33630;34444;34445;34446;34447;35470;38659;38660;38661;38662;38663;38664;38665;40404;40405;41531;41532;41533
WP_012214826.1	WP_012214826.1	10	10	10	WP_012214826.1 ferredoxin family protein [Nitrosopumilus maritimus]	1	10	10	10	9	9	9	9	9	9	9	9	9	45.7	45.7	45.7	35.303	315	315	0	30.486	45.1	45.7	36.5	9937200000	3743099999.9999995	3204399999.9999995	2989599999.9999995	784530000	759220000	775110000	20	23	20	63	ACPVGVYE;DEGDMEIPDGAKPGPIDVDYKQKMKASTAYE;DLTPLAKIVLGAKPKPVEATE;DLTPLAKIVLGAKPKPVEATEE;GDMEIPDGAKPGPIDVDYKQKMKASTAYE;GVCPPQAIKIFE;HTIKTWGRKGTSNGIMGVWGE;IKSVHDGLKKAFE;VAAIQKLE;WFDTPGNPASDKKPLMSKEPDCIFCLACE				347	76;855;1146;1147;2228;2710;2951;3623;9953;10707	True;True;True;True;True;True;True;True;True;True	80;887;1179;1180;2276;2770;3020;3709;10426;11202	303;304;305;3483;3484;4607;4608;4609;4610;4611;8313;8314;8315;8316;8317;8318;10203;10204;10205;10206;11189;11190;11191;11192;13535;13536;13537;13538;13539;13540;13541;13542;37499;37500;37501;37502;40446;40447
WP_012215672.1	WP_012215672.1	8	8	8	WP_012215672.1 N-acetyl-gamma-glutamyl-phosphate reductase [Nitrosopumilus maritimus]	1	8	8	8	7	8	6	7	8	6	7	8	6	40.2	40.2	40.2	38.795	348	348	0	90.714	36.8	40.2	27	9881400000	3299899999.9999995	3393599999.9999995	3187799999.9999995	1184300000	1335500000	1232700000	27	26	20	73	DNNRLIALSASDNLMKGAAGSAIQNMNVMCGFDE;ITMVTSRQHVGE;LDYDKLTDKCDLVFTAVPHGTATE;LWKLYRQTYGEE;MDGLRYTPLTPV;MKVGVVGASGYVGGE;TLRLLVNHPNVE;YLHRVQPSLKGFTDLTFSE				876	1188;4145;5425;6343;6390;6651;9664;10945	True;True;True;True;True;True;True;True	1221;4240;5536;6468;6519;6809;6810;10130;11445	4744;4745;4746;15403;15404;15405;15406;15407;15408;20101;20102;20103;20104;20105;20106;20107;23596;23751;23752;23753;24761;24762;24763;24764;24765;36433;36434;36435;36436;36437;36438;36439;41343;41344;41345;41346;41347;41348
WP_238523160.1	WP_238523160.1	17	17	17	WP_238523160.1 hypothetical protein [Nitrosopumilus maritimus]	1	17	17	17	17	15	13	17	15	13	17	15	13	35.1	35.1	35.1	45.636	419	419	0	121.28	35.1	32.7	30.8	9859000000	3413999999.9999995	3598399999.9999995	2846600000	516630000	562540000	556500000	33	29	29	91	DDVMEQPMKAE;DMMKDDSMME;DMMKDDSMMEQE;EDMMKDDSMMEQE;EIPPQKSMMEE;HQLAILLAPSE;HQLAILLAPSENTYAGTLRYDASEPIQLVSLRGPLGSDE;LTLVDQE;MFGWDRFE;MFGWDRFESMQDPGVGHEE;NTYAGTLRYDASEPIQLVSLRGPLGSDE;SMQDPGVGHE;SMQDPGVGHEE;TAGKIWTPDGKTKFE;TMMADDSVME;VTVVPADGSGSPGCE;WSPDEVGE				1385	843;1170;1171;1412;1479;2924;2925;6225;6490;6491;7501;8914;8915;9239;9686;10599;10743	True;True;True;True;True;True;True;True;True;True;True;True;True;True;True;True;True	874;875;1203;1204;1449;1519;2990;2991;6347;6629;6630;6631;7715;9355;9356;9357;9697;10152;11091;11238	3440;3441;3442;3443;3444;3445;4686;4687;4688;4689;4690;4691;5658;5659;5850;11054;11055;11056;11057;11058;11059;11060;11061;11062;23174;23175;24121;24122;24123;24124;24125;24126;24127;24128;27869;27870;27871;33476;33477;33478;33479;33480;33481;33482;33483;33484;34651;34652;34653;34654;34655;34656;34657;34658;34659;36507;36508;36509;40061;40062;40063;40570;40571;40572
WP_012215677.1	WP_012215677.1	5	5	5	WP_012215677.1 MULTISPECIES: alpha-aminoadipate/glutamate carrier protein LysW/ArgW [Nitrosopumilaceae]	1	5	5	5	4	4	4	4	4	4	4	4	4	87.3	87.3	87.3	5.7813	55	55	0	40.015	72.7	80	80	9850700000	2470600000	3266699999.9999995	4113399999.9999995	1644299999.9999998	1930599999.9999998	2325000000	7	7	8	22	CDADISIPSDALE;GEIVTCPE;LAKGSDGFDLKPAQTVGE;LAKGSDGFDLKPAQTVGEDWGQ;SKCEECDADISIPSDALE				880	677;2255;5258;5259;8743	True;True;True;True;True	705;2303;5367;5368;9176	2799;2800;2801;8420;8421;19445;19446;19447;19448;19449;19450;19451;32840;32841;32842
WP_012215181.1	WP_012215181.1	6	6	6	WP_012215181.1 30S ribosomal protein S4e [Nitrosopumilus maritimus]	1	6	6	6	6	6	6	6	6	6	6	6	6	36.6	36.6	36.6	26.407	238	238	0	49.858	36.6	36.6	36.6	9699300000	2394900000	3392599999.9999995	3911799999.9999995	1184500000	1231500000	1475499999.9999998	19	17	20	56	GTFILPKRVILSLGDRKIE;IPADIIMPIGKEEPVIQLK;LENVSDIYRLVPTDGKLLKPIKINE;NVSDIYRLVPTDGKLLKPIKINE;SGNHGLVTRGINAGQIGKIE;SGNHGLVTRGINAGQIGKIESIEE				593	2682;3866;5461;7544;8622;8623	True;True;True;True;True;True	2741;3955;5572;7758;9046;9047	10073;10074;10075;14398;14399;14400;14401;14402;14403;20210;20211;20212;20213;20214;28013;28014;28015;32391;32392;32393;32394;32395;32396;32397;32398;32399;32400;32401;32402;32403;32404;32405
WP_012214804.1	WP_012214804.1	10	10	10	WP_012214804.1 3-isopropylmalate dehydratase small subunit [Nitrosopumilus maritimus]	1	10	10	10	9	9	10	9	9	10	9	9	10	70.6	70.6	70.6	17.769	160	160	0	86.704	68.8	68.8	70.6	9629500000	3286299999.9999995	3105299999.9999995	3237999999.9999995	460610000	441080000	490840000	29	37	32	98	AGGLFNYKP;DAYNGISE;GDEIDIDISKNE;GDFILSGKNFGCGSSRE;GLDPDFHSKVKE;IDIDISKNE;IIGKIIE;INNLTKNQTYKMKPFSE;MKGNVIKYE;RDNIDTDVIIPGQYLKVHDYAE				331	210;796;2205;2207;2486;3118;3471;3830;6600;8063	True;True;True;True;True;True;True;True;True;True	217;827;2253;2255;2539;3190;3555;3918;6755;8473	834;835;836;837;838;839;3249;3250;3251;8236;8238;8239;8240;8241;8242;8243;9330;9331;9332;9333;9334;9335;11793;11794;11795;13020;13021;13022;13023;14266;14267;14268;14269;14270;14271;14272;14273;24572;24573;24574;24575;24576;24577;30351;30352;30353;30354;30355;30356;30357;30358;30359
WP_012215449.1	WP_012215449.1	24	24	24	WP_012215449.1 aspartate--tRNA(Asn) ligase [Nitrosopumilus maritimus]	1	24	24	24	22	21	21	22	21	21	22	21	21	50.7	50.7	50.7	48.93	428	428	0	112.29	49.1	47.4	50.7	9458600000	3224399999.9999995	3086799999.9999995	3147399999.9999995	400400000	400580000	419350000	45	52	48	145	AAFMDYNDVMDVLE;FTSIDIE;GGANLFSLE;IEVLGKAIHPLPVDPIGRVE;IIGHTIE;IIGHTIEVPKSPFE;INRQSVVSVKGIVQE;ISNFYRAE;ITTPKIIGSASE;ITTPKIIGSASEGGANLFSLE;LNDNLGE;LSRSFDLQYGYLE;LSRSFDLQYGYLELSSGGTRLHNPE;LSSGGTRLHNPE;QMTIGLERVFE;RITYNQCIEE;SLVMDVYKFTSE;TKARDFAFE;VFVKTHDISE;VFVKTHDISELTSE;VLGKAIHPLPVDPIGRVE;VPKSPFERITYNQCIEE;VVLYPRDPDRLSP;YFGKKAYLAQSPQLYKE				759	15;2101;2305;3266;3468;3469;3845;4047;4174;4175;5956;6170;6171;6176;7899;8175;8895;9543;10138;10139;10344;10459;10637;10840	True;True;True;True;True;True;True;True;True;True;True;True;True;True;True;True;True;True;True;True;True;True;True;True	16;2147;2354;3344;3552;3553;3934;4142;4270;4271;6075;6291;6292;6298;8237;8238;8590;9335;10007;10612;10613;10823;10945;11129;11337	64;65;66;7889;7890;8614;8615;8616;12309;12310;12311;12312;12313;12314;12315;13009;13010;13011;13012;13013;13014;13015;14335;14336;14337;14338;15054;15055;15056;15057;15514;15515;15516;15517;15518;22115;22965;22966;22967;22968;22998;22999;23000;23001;23002;23003;29521;29522;29523;29524;29525;29526;30771;33401;33402;33403;35930;35931;35932;35933;35934;35935;38258;38259;38260;38261;38262;38263;38264…
WP_012215797.1	WP_012215797.1	11	11	11	WP_012215797.1 hypothetical protein [Nitrosopumilus maritimus]	1	11	11	11	8	9	10	8	9	10	8	9	10	72.1	72.1	72.1	18.493	165	165	0	36.306	62.4	67.3	72.1	9441100000	3199399999.9999995	3074799999.9999995	3166899999.9999995	743380000	710370000	687270000	12	19	20	51	FVTSKPPEEWQNSYISFMDGMKKFNSYIGE;ITPDQYITSADVTSSQVTSQISE;LVKISDDSRP;NYLDGAKSIHE;SSQEEFTE;TKVLANLIQNE;TTFIITDYE;TTFIITDYENYLDGAKSIHE;VLQKSTDIE;YQKLLDGE;YQKLLDGEITPDQYITSADVTSSQVTSQISE				948	2148;4148;6290;7588;9061;9606;9823;9824;10376;11004;11005	True;True;True;True;True;True;True;True;True;True;True	2194;4243;6412;7804;9512;10072;10293;10294;10856;11507;11508	8027;8028;8029;8030;8031;15415;15416;15417;15418;23399;23400;23401;23402;23403;28186;28187;28188;28189;28190;28191;34014;36209;36210;36211;36997;36998;36999;37000;37001;39244;39245;39246;41550;41551;41552;41553
WP_012215879.1	WP_012215879.1	8	8	8	WP_012215879.1 thioredoxin family protein [Nitrosopumilus maritimus]	1	8	8	8	8	8	7	8	8	7	8	8	7	63	63	63	20.809	184	184	0	66.17	63	63	61.4	9415300000	3259799999.9999995	2929399999.9999995	3226099999.9999995	1136900000	1052399999.9999999	1125500000	16	15	14	45	DSFDAMKE;IAKKYGAMCTPDPYLFDGQKQLVFHGRIDNAMKPDDTATE;KCGSDVAMIAINSNDSTDYPE;KCGSDVAMIAINSNDSTDYPEDSFDAMKE;KDFDPSIGCSIKWKEN;KGFKFDYLVDE;KTMINNIDKLVTGQKIE;LYEKCGSDVAMIAINSNDSTDYPEDSFDAMKE				999	1246;3020;4387;4388;4412;4560;5103;6348	True;True;True;True;True;True;True;True	1281;3090;4488;4489;4513;4663;5212;6473	4974;4975;4976;11448;11449;11450;11451;16289;16290;16291;16292;16293;16294;16385;16386;16387;16388;16389;16390;16929;16930;16931;16932;16933;16934;18896;18897;18898;18899;18900;18901;18902;18903;18904;23608;23609
WP_012216007.1	WP_012216007.1	4	4	4	WP_012216007.1 30S ribosomal protein S19e [Nitrosopumilus maritimus]	1	4	4	4	4	4	4	4	4	4	4	4	4	48	48	48	16.733	150	150	0	20.134	48	48	48	9396000000	3051899999.9999995	3563299999.9999995	2780800000	1839399999.9999998	2505200000	1560799999.9999998	14	19	19	52	AKVYDVPADVLIGKLAE;KLGYLEKVE;LRKDYGGGKPSGYGAAHHKDAGGAIIRNAIHGLE;MIVENPQLKVYT				1097	375;4802;6077;6580	True;True;True;True	389;4906;6197;6732;6733	1517;1518;1519;1520;1521;1522;17863;17864;17865;22609;22610;22611;22612;22613;22614;22615;22616;24490;24491;24492;24493
WP_012214547.1	WP_012214547.1	15	15	15	WP_012214547.1 CBS domain-containing protein [Nitrosopumilus maritimus]	1	15	15	15	14	15	15	14	15	15	14	15	15	58.4	58.4	58.4	30.994	274	274	0	74.71	58.4	58.4	58.4	9394500000	2866800000	3320299999.9999995	3207399999.9999995	586870000	577170000	599500000	34	43	37	114	DSVITRIVSE;ELDTGLLFE;IISVPMME;IMSNDYLWE;KDICHFLLE;KINGILTKTDIVKNIQAE;KISRVLISE;LDTGLLFE;MKIAKNVMNSPITIDKKISIGE;MVQKNIGSLGIKSE;NLSKVCSLLLKE;RFYSDKIKGQE;SINKIPIEQISKKIFSINAE;SINKIPIEQISKKIFSINAEE;TISKLLKE				145	1270;1528;3536;3797;4423;4697;4722;5407;6604;6856;7284;8103;8709;8710;9525	True;True;True;True;True;True;True;True;True;True;True;True;True;True;True	1305;1569;3620;3885;4524;4801;4826;5518;6759;7036;7490;8517;9139;9140;9989	5048;5049;5050;5051;5052;5979;5980;5981;13221;13222;13223;14140;14141;14142;14143;14144;16424;16425;16426;16427;16428;16429;17454;17455;17456;17457;17458;17459;17460;17461;17548;17549;17550;20029;20030;24588;24589;24590;24591;24592;24593;25579;25580;25581;25582;25583;25584;27145;27146;27147;27148;27149;27150;30517;30518;30519;30520;30521;32708;32709;32710;32711;32712;32713;32714;32715;32716;32717…
WP_012214685.1	WP_012214685.1	2	2	2	WP_012214685.1 hypothetical protein [Nitrosopumilus maritimus]	1	2	2	2	2	2	2	2	2	2	2	2	2	31.4	31.4	31.4	9.3194	86	86	0	14.491	31.4	31.4	31.4	9382500000	3332799999.9999995	2935899999.9999995	3113799999.9999995	1475799999.9999998	1418100000	1286700000	12	10	18	40	GKIRIRTGRGTGTIE;VDNDPKKWSGDE				245	2443;10019	True;True	2495;10493	9147;9148;9149;9150;9151;9152;37747;37748;37749;37750;37751;37752
WP_012214765.1	WP_012214765.1	5	5	5	WP_012214765.1 50S ribosomal protein L1 [Nitrosopumilus maritimus]	1	5	5	5	5	4	4	5	4	4	5	4	4	40	40	40	24.145	220	220	0	36.134	40	40	40	9381500000	3266299999.9999995	2978399999.9999995	3136699999.9999995	1150000000	1065799999.9999999	1228500000	15	19	17	51	AQLVDIVKE;DADLAINAHAVLSAIE;DADLAINAHAVLSAIEKKLPNGE;LIVNFKDIDVKKGFALNE;VVQLPKTSSPATVCVIATGDMGTKAKAAKADSVIGNEE				302	495;738;739;5731;10646	True;True;True;True;True	514;767;768;5844;11138	1973;1974;1975;1976;1977;1978;3003;3004;3005;3006;3007;3008;21277;21278;21279;21280;21281;40235;40236;40237;40238;40239;40240;40241
WP_012214658.1	WP_012214658.1	7	7	7	WP_012214658.1 peroxiredoxin [Nitrosopumilus maritimus]	1	7	7	7	6	6	6	6	6	6	6	6	6	44.2	44.2	44.2	17.428	154	154	0	45.18	39.6	39	39.6	9307000000	2849300000	3134199999.9999995	3323599999.9999995	1349500000	1394100000	1478399999.9999998	16	17	16	49	EIKNFLK;IADTGAQIVAISNDGPFANKAFAE;LCTLRDSWQE;LKLRTLDE;SLNVGDTAPNFE;SLNVGDTAPNFELPDTE;TELCTLRDSWQE				225	1471;2996;5330;5785;8869;8870;9354	True;True;True;True;True;True;True	1511;3066;5441;5899;9305;9306;9307;9813	5827;11355;11356;11357;11358;11359;11360;19741;19742;19743;21477;21478;33298;33299;33300;33301;33302;33303;33304;33305;33306;35119;35120;35121
WP_012214781.1	WP_012214781.1	7	7	7	WP_012214781.1 50S ribosomal protein L18 [Nitrosopumilus maritimus]	1	7	7	7	7	7	6	7	7	6	7	7	6	43.8	43.8	43.8	17.855	160	160	0	84.713	43.8	43.8	43.8	9224000000	3274099999.9999995	2429100000	3520899999.9999995	938230000	1009799999.9999999	1213500000	27	27	24	78	AYSKILRRLRE;AYSKILRRLREE;NTQVQILKPGMTGDKVVASAHSRYLLE;RINGEHLTVKNE;TFPSEERINGE;VSKMKSTIDTE;VSKMKSTIDTEVK				314	669;670;7494;8167;9405;10524;10525	True;True;True;True;True;True;True	697;698;7707;7708;8581;8582;9868;11012;11013	2772;2773;2774;2775;2776;2777;2778;2779;27836;27837;27838;27839;27840;27841;27842;27843;27844;27845;27846;27847;30733;30734;30735;30736;30737;30738;30739;30740;30741;30742;30743;30744;30745;35311;35312;35313;39789;39790;39791;39792;39793;39794;39795;39796;39797;39798;39799;39800;39801;39802
WP_012214813.1	WP_012214813.1	13	13	13	WP_012214813.1 ribosome assembly factor SBDS [Nitrosopumilus maritimus]	1	13	13	13	13	10	11	13	10	11	13	10	11	66.2	66.2	66.2	25.422	228	228	0	60.766	66.2	53.5	63.6	9122500000	2798200000	3220099999.9999995	3104299999.9999995	656270000	764390000	781060000	23	26	20	69	ADVTVARFSFE;ADVTVARFSFEGE;DIYTDSGKGTKPSTE;EWQNNGSLKAILE;IAQIIMQKGDLNLTTDQRRKMIE;IIIPAQYASQSYAVLKSVGSLKKE;IIIPAQYASQSYAVLKSVGSLKKEE;ILVKPDPALE;IPAAARPNVIDRLGSITKGSASVE;KLLKAFKTE;KLLKAFKTEDQTE;WQNNGSLKAILE;YKLGKKKDISAILVSE				339	129;130;1045;1630;3042;3482;3483;3759;3865;4827;4828;10739;10923	True;True;True;True;True;True;True;True;True;True;True;True;True	133;134;1078;1673;3112;3113;3566;3567;3845;3954;4931;4932;11234;11421	524;525;526;527;4224;4225;4226;4227;4228;4229;6283;6284;6285;11538;11539;13059;13060;13061;13062;13063;13064;14015;14016;14017;14392;14393;14394;14395;14396;14397;17959;17960;17961;17962;17963;17964;17965;40559;40560;40561;41274;41275;41276
WP_012215453.1	WP_012215453.1	24	24	24	WP_012215453.1 2-isopropylmalate synthase [Nitrosopumilus maritimus]	1	24	24	24	23	20	19	23	20	19	23	20	19	46.7	46.7	46.7	54.288	505	505	0	131.65	46.5	43.4	37.6	9117100000	3489499999.9999995	2913700000	2713900000	376190000	352300000	363040000	37	36	44	117	AGFPVISE;AGFPVISEGE;AVEYGKSHGLQVE;ELSMALKCLPYEQKYE;EYGVKPTEDQAKQILE;FLKKVFSE;FSAEDASRTDRE;GELQAVKMITAAGLSSE;IRIKDYGLASISGGSGALCE;KVKVLGDQGKQITDVE;LGVDAIE;LGVDAIEAGFPVISE;LGVDAIEAGFPVISEGE;LLSMASE;LQAVKMITAAGLSSE;LSMALKCLPYEQKYE;QALEKAIE;QTLGVSLSPDQKLAIAKKLDE;SGIHTHGVLNNPLTYEPISPE;TNVRIFDTTLRDGEQTLGVSLSPDQKLAIAKKLDE;VAKAGADRVNIPDTVGYSTPE;YGKSHGLQVE;YGVKPTEDQAKQILE;YMAQITKDTIE				761	205;206;608;1543;1631;1923;2018;2262;3959;5160;5616;5617;5618;5919;6035;6150;7684;7962;8604;9726;9971;10870;10879;10971	True;True;True;True;True;True;True;True;True;True;True;True;True;True;True;True;True;True;True;True;True;True;True;True	212;213;635;1584;1674;1968;2063;2310;4048;5269;5728;5729;5730;6036;6154;6270;7913;7914;8331;8332;9028;10193;10445;11367;11376;11472	815;816;817;818;2508;2509;6023;6024;6286;6287;6288;7288;7614;7615;7616;7617;7618;7619;8435;8436;8437;14739;14740;14741;14742;19091;19092;19093;19094;19095;19096;20749;20750;20751;20752;20753;20754;20755;20756;20757;21964;21965;21966;22430;22431;22432;22873;22874;22875;22876;22877;22878;28577;28578;29792;29793;32304;32305;32306;32307;32308;32309;36664;36665;37568;37569;37570;37571;37572;41065;4106…
WP_012215055.1	WP_012215055.1	14	14	14	WP_012215055.1 thioredoxin-disulfide reductase [Nitrosopumilus maritimus]	1	14	14	14	12	13	13	12	13	13	12	13	13	56.6	56.6	56.6	36.386	334	334	0	133.87	52.7	56.6	52.7	9111800000	3402299999.9999995	2832800000	2876700000	655720000	720870000	715620000	36	46	44	126	AVDVDFRRKPLKVLTASEE;AVDVDFRRKPLKVLTASEEYE;GEETFGGKGVSYCATCDGPFFRNQE;GRAIIIATGANPRKLGLE;GRAIIIATGANPRKLGLEGEE;GVFAAGDVHDRSYRQAITAAGYGCMAAIDVDKYLTE;GYVVLKNKTHTNVE;LRASKVMQDRAHSNE;LVVVGGGDSAVEE;MMAADAGSTVLE;MRKQCQRMGTTIVDDE;NGIMGPDLMIE;TFGGKGVSYCATCDGPFFRNQE;VENYPGFE				503	605;606;2247;2628;2629;2722;2804;6067;6336;6703;6800;7070;9382;10083	True;True;True;True;True;True;True;True;True;True;True;True;True;True	632;633;2295;2687;2688;2782;2866;6186;6459;6868;6869;6975;7267;9842;10557	2496;2497;2498;2499;2500;2501;2502;2503;2504;2505;8391;8392;8393;9876;9877;9878;9879;10246;10247;10248;10249;10250;10251;10252;10253;10254;10255;10256;10257;10565;10566;10567;10568;10569;10570;10571;10572;22560;22561;22562;22563;23560;24980;24981;24982;24983;24984;24985;24986;24987;24988;24989;25372;25373;25374;25375;25376;25377;26383;26384;26385;35223;35224;35225;35226;35227;35228;38057;38058;38…
WP_012214604.1	WP_012214604.1	3	3	3	WP_012214604.1 LSm family protein [Nitrosopumilus maritimus]	1	3	3	3	2	2	3	2	2	3	2	2	3	53.8	53.8	53.8	8.3696	78	78	0	30.714	44.9	44.9	53.8	9092100000	2971899999.9999995	3078199999.9999995	3041999999.9999995	2033099999.9999998	2044099999.9999998	2058699999.9999998	19	25	22	66	AKGLGSIVVRGDNVVMISPPPAQN;EIPAEGE;SVDMAVKVLDE				182	335;1475;9143	True;True;True	347;1515;9596;9597;9598	1327;1328;1329;1330;1331;1332;1333;1334;1335;1336;1337;1338;1339;1340;1341;1342;1343;1344;1345;1346;1347;1348;1349;1350;5837;34283;34284;34285;34286;34287;34288;34289;34290;34291;34292;34293
WP_012214782.1	WP_012214782.1	8	8	8	WP_012214782.1 30S ribosomal protein S5 [Nitrosopumilus maritimus]	1	8	8	8	8	7	6	8	7	6	8	7	6	37	37	37	25.386	238	238	0	59.608	37	37	33.2	9035800000	3561499999.9999995	2687200000	2787100000	1392900000	1121400000	993270000	26	22	23	71	AGIIKKLLPDLKSE;EEVWVPKTILGQKVASGE;ISSLEEIIE;KATNAAYLNVNPIKMGCGSWE;LGLRIQE;NGYLGIGQGKSKQMRIAIE;VWVPKTILGQKVASGE;VWVPKTILGQKVASGEISSLEE				315	216;1431;4078;4378;5600;7102;10676;10677	True;True;True;True;True;True;True;True	223;1468;4173;4479;5711;7303;11168;11169	854;855;856;857;858;859;5703;5704;5705;5706;15161;15162;15163;16259;16260;16261;16262;16263;16264;20690;20691;20692;20693;20694;20695;26503;26504;26505;26506;26507;40339;40340;40341;40342;40343;40344
WP_148680109.1	WP_148680109.1	11	11	11	WP_148680109.1 DNA-directed RNA polymerase subunit K [Nitrosopumilus maritimus]	1	11	11	11	11	11	10	11	11	10	11	11	10	60.4	60.4	60.4	19.181	169	169	0	136.19	60.4	60.4	55.6	8963900000	3299499999.9999995	2959799999.9999995	2704600000	720800000	684200000	680830000	33	25	28	86	HDPVEIPCE;HDPVEIPCEKNKVTIGPPTLTRFE;IESREIVE;KKVDAEPLTE;KKVDAEPLTEKE;KNKVTIGPPTLTRFE;LEQRVIPITIRRVLPNGDYQNIPIDYFEK;QRVIPITIRRVLPNGDYQNIPIDYFEK;SDANNTEVVE;TNAGLNKALDTYRKLIE;VETNAGLNKALDTYRKLIE				1268	2839;2840;3257;4777;4778;4923;5473;7938;8402;9694;10094	True;True;True;True;True;True;True;True;True;True;True	2904;2905;3335;4881;4882;5028;5584;8296;8297;8819;10160;10568	10749;10750;10751;10752;10753;10754;10755;10756;10757;12284;12285;17780;17781;17782;17783;17784;17785;17786;17787;17788;17789;17790;18299;18300;18301;20255;20256;20257;20258;20259;20260;20261;20262;20263;29683;29684;29685;29686;29687;29688;31593;31594;31595;31596;31597;36532;36533;36534;36535;36536;38097;38098;38099;38100;38101;38102
WP_148679991.1	WP_148679991.1	9	9	9	WP_148679991.1 adenylyl-sulfate kinase [Nitrosopumilus maritimus]	1	9	9	9	8	9	8	8	9	8	8	9	8	39.8	39.8	39.8	19.147	171	171	0	48.937	39.2	39.8	39.2	8898700000	2941899999.9999995	2934399999.9999995	3022399999.9999995	748390000	769300000	848190000	20	21	17	58	CYVKCSLE;CYVKCSLEE;FLKSRNLL;IKGFTGIDDPYEAPE;KADLIVDTE;KADLIVDTENE;NARTIVDAGDQFAE;NESLGDSANKVKE;SLGDSANKVKE				1215	725;726;1928;3558;4330;4331;6926;6999;8827	True;True;True;True;True;True;True;True;True	754;755;1973;3643;4430;4431;7110;7188;9261	2951;2952;2953;2954;7300;7301;7302;13306;13307;13308;16076;16077;16078;16079;16080;16081;16082;16083;25837;25838;25839;26086;26087;26088;26089;26090;26091;33149;33150;33151;33152;33153
WP_012215183.1	WP_012215183.1	7	7	7	WP_012215183.1 50S ribosomal protein L14 [Nitrosopumilus maritimus]	1	7	7	7	7	7	7	7	7	7	7	7	7	48.6	48.6	48.6	15.11	140	140	0	74.003	48.6	48.6	48.6	8860800000	2995099999.9999995	2937999999.9999995	2927699999.9999995	798170000	724110000	834890000	33	33	32	98	ASEKWPRVANLASMVV;DNAAVLITPE;DNAAVLITPEGE;FRPYVTKVIPVGANIVCADNSGAKILE;GETKGTDIKGPVAAE;KWPRVANLASMVV;TKGTDIKGPVAAE				595	521;1177;1178;2013;2273;5192;9559	True;True;True;True;True;True;True	543;1210;1211;2058;2321;5301;10023	2158;2159;2160;2161;2162;2163;4710;4711;4712;4713;4714;4715;4716;4717;4718;7590;7591;7592;7593;7594;7595;8488;8489;8490;8491;8492;8493;19201;19202;19203;19204;19205;19206;19207;19208;19209;19210;35991;35992;35993;35994;35995;35996
WP_148680356.1	WP_148680356.1	21	21	21	WP_148680356.1 PEFG-CTERM sorting domain-containing protein [Nitrosopumilus maritimus]	1	21	21	21	18	16	14	18	16	14	18	16	14	53.7	53.7	53.7	51.42	456	456	0	109.76	45.2	36.8	38.2	8857400000	4149199999.9999995	4028399999.9999995	679810000	2240200000	2189500000	2197500000	27	23	18	68	DFKVNLSWDPIDLEPGVE;DQTGPTTIKFE;DSGVYRADLTLVE;FLSPSYSGYANGIE;IAGPVFDSGGLFTFEIEVRTIDE;IEVRTIDEPTNIIE;ISISVEMPMYFE;KFTFAEDQTGPTTIKFE;KISFPLEAFTKSE;MIFRNYFFTE;MKKSDEPLPDNIVFTLTTNE;NGVLPITVLSQQGYDNFVINGEQDSLLGAYHATE;NSMSHVTVVHE;NSMSHVTVVHEE;QDSLLGAYHATE;QITITATDKE;TDEPAKNVTFLIGLFHSNE;TTSHPQEDTEGNDVE;VHFPKHFIE;VRTIDEPTNIIE;VRTIDEPTNIIEDSGVYRADLTLVE				1344	904;1210;1250;1948;2999;3267;4030;4535;4715;6546;6616;7097;7437;7438;7706;7820;9290;9837;10193;10493;10494	True;True;True;True;True;True;True;True;True;True;True;True;True;True;True;True;True;True;True;True;True	937;1244;1285;1993;3069;3345;4123;4638;4819;6695;6772;7296;7648;7649;7945;8118;9749;10308;10671;10980;10981	3698;3699;3700;4842;4843;4844;4989;4990;7367;7368;11363;11364;12316;12317;12318;14989;16816;16817;16818;16819;16820;16821;17526;24372;24373;24374;24633;24634;26480;27635;27636;27637;27638;27639;27640;27641;27642;27643;28661;28662;29163;29164;29165;34884;34885;34886;37042;37043;37044;38523;38524;39703;39704;39705;39706;39707
WP_012214535.1	WP_012214535.1	15	15	15	WP_012214535.1 aminotransferase class III-fold pyridoxal phosphate-dependent enzyme [Nitrosopumilus maritimus]	1	15	15	15	13	12	14	13	12	14	13	12	14	44.3	44.3	44.3	49.464	442	442	0	71.229	41.4	36.4	44.3	8821700000	2798800000	3052499999.9999995	2970399999.9999995	673730000	760690000	677670000	32	28	32	92	DVQKTLSGLE;FISKNVKNDNYLE;FISKNVKNDNYLEFLE;GVFPVYIQSGNGSHFTDVDQNE;GWNKIVE;IAAIVLEPTMYEKPE;KIAYCGSGGVWHDWQAAMVSRDDGVPKFNSE;KNTISHCWKIGE;KSGSNAVTGAVRAARAFTKNE;LIKLFDYNDADGLE;LIKLFDYNDADGLEQIFDDNPNE;PTMYEKPE;SLTMKSLLLQE;TLSLAGTKAVISE;TNVLHSLDNSNNLKE				133	1330;1850;1851;2724;2772;2986;4645;4946;5031;5692;5693;7663;8890;9670;9725	True;True;True;True;True;True;True;True;True;True;True;True;True;True;True	1365;1894;1895;2784;2834;3056;4748;5052;5138;5805;5806;7883;9330;10136;10192	5306;7037;7038;7039;7040;7041;7042;7043;10264;10265;10438;10439;10440;11321;11322;11323;17289;17290;17291;17292;17293;17294;17295;17296;18375;18376;18377;18647;18648;18649;18650;18651;18652;21112;21113;21114;21115;21116;21117;21118;21119;21120;28477;28478;33389;33390;33391;36449;36450;36451;36452;36453;36454;36455;36659;36660;36661;36662;36663
WP_012215597.1	WP_012215597.1	14	14	14	WP_012215597.1 AAA family ATPase [Nitrosopumilus maritimus]	1	14	14	14	13	13	13	13	13	13	13	13	13	46.7	46.7	46.7	37.28	330	330	0	91.685	46.7	46.7	46.7	8779400000	3053499999.9999995	2977999999.9999995	2748000000	620730000	644000000	622070000	41	36	49	126	EKLISKLRE;EKLISKLREIDE;IRLIAGDLLLSGFE;IRLIAGDLLLSGFEE;KLAKKIIANI;KLISKLRE;KLISKLREIDE;LDTLWKTQNSVFYAVEPLIKGTGDIADIKPYKVKDRE;LLSSAWTDTLAGNE;LSGPGIVGIHKE;NSLKCKADFE;SLTIDLQDGKPVFAGYINQQFNIYRGVE;TKAWKHWSAQVPQIIE;TKAWKHWSAQVPQIIEE				831	1503;1504;3974;3975;4786;4812;4813;5410;5923;6116;7435;8888;9544;9545	True;True;True;True;True;True;True;True;True;True;True;True;True;True	1543;1544;4065;4066;4890;4916;4917;5521;6040;6236;7646;9328;10008;10009	5901;5902;5903;5904;5905;5906;5907;5908;5909;5910;5911;5912;14794;14795;14796;14797;14798;14799;14800;14801;14802;17813;17814;17815;17816;17817;17818;17909;17910;17911;17912;17913;17914;17915;17916;17917;20038;20039;20040;20041;20042;21976;21977;21978;22767;22768;22769;22770;22771;22772;27626;27627;27628;27629;27630;27631;33380;33381;33382;33383;33384;35936;35937;35938;35939;35940
WP_012215978.1	WP_012215978.1	11	11	11	WP_012215978.1 hypothetical protein [Nitrosopumilus maritimus]	1	11	11	11	10	10	11	10	10	11	10	10	11	71.5	71.5	71.5	16.255	137	137	0	70.62	67.2	57.7	71.5	8766800000	2922099999.9999995	3081099999.9999995	2763600000	823050000	918870000	929760000	20	25	20	65	MQSRFNEVWE;NWKSLFE;NWKSLFEQIQTASTE;NWQKALNDSNMSTFKQFVE;NWQKAMTDAGMNSFKE;QIQTASTE;SDQEKNNEWDSLWQE;TMKLFGE;TWGSMWPKSK;WDSLWQE;WDSLWQEYTKSLE				1074	6788;7566;7567;7570;7571;7810;8439;9685;9908;10705;10706	True;True;True;True;True;True;True;True;True;True;True	6962;7782;7783;7786;7787;8103;8857;10151;10380;11200;11201	25324;25325;25326;28117;28118;28119;28120;28121;28122;28123;28124;28125;28133;28134;28135;28136;28137;28138;28139;28140;29128;29129;29130;31728;31729;31730;36501;36502;36503;36504;36505;36506;37292;37293;37294;37295;40438;40439;40440;40441;40442;40443;40444;40445
WP_012216109.1	WP_012216109.1	18	18	18	WP_012216109.1 beta-CASP ribonuclease aCPSF1 [Nitrosopumilus maritimus]	1	18	18	18	14	16	16	14	16	16	14	16	16	35.9	35.9	35.9	72.346	646	646	0	134.48	31.4	34.2	33.9	8565299999.999999	2675600000	3001199999.9999995	2888400000	474340000	484770000	475840000	43	44	37	124	AASWNFPRVE;AKRPWLLQRNAKE;DAKLQNTLFDTATGE;DAKLQNTLFDTATGEVSIE;DDARKIIASLVPE;DIQPSRQEVE;DSPCIILATSGMLE;FNHAEVTE;IFRPRLTQRTE;IMMVIDHYMKSGE;LPPSSQNIMATILQSIPKEANVTKIE;MIEAPVFTE;SAFINAVNNTLADGGKVLIPIPAVGRAQE;STYGLKEDIQPSRQE;STYGLKEDIQPSRQEVE;TDDNPFDSE;VSLYTLGGFGQVGRSSLLLSTPE;YEGPRIALYTNAPRYLME				1156	54;363;759;760;809;1027;1265;1979;3300;3789;6021;6543;8331;9134;9135;9288;10528;10821	True;True;True;True;True;True;True;True;True;True;True;True;True;True;True;True;True;True	56;377;788;789;840;1060;1300;2024;3378;3877;6140;6691;8747;9587;9588;9747;11017;11318	215;216;217;1469;3080;3081;3082;3083;3084;3085;3302;3303;3304;3305;3306;3307;4145;4146;4147;5037;5038;5039;7458;7459;7460;12423;12424;12425;14114;14115;14116;14117;14118;14119;22392;22393;22394;22395;24354;24355;24356;24357;24358;31322;31323;31324;31325;31326;31327;31328;31329;31330;34258;34259;34877;34878;39813;39814;39815;40912;40913;40914;40915;40916;40917
WP_012215504.1	WP_012215504.1	11	11	11	WP_012215504.1 DNA protection during starvation protein [Nitrosopumilus maritimus]	1	11	11	11	10	10	10	10	10	10	10	10	10	50.3	50.3	50.3	22.025	195	195	0	66.855	50.3	50.3	49.2	8494799999.999999	3345499999.9999995	2047799999.9999998	3101599999.9999995	1050199999.9999999	997730000	1081100000	26	22	22	70	DARLEDLSHFE;FIKISGCE;FLQLPPNPTDHKAILE;GEGLKGIIE;GLKGIIE;LIKNAAVE;RIYQLGGSLPNDATE;SCIERIYQLGGSLPNDATE;SESKEPNVVGINVLKQNGVDVDE;SKEPNVVGINVLKQNGVDVDE;SKEPNVVGINVLKQNGVDVDELVNE				794	787;1835;1942;2252;2508;5695;8178;8387;8521;8752;8753	True;True;True;True;True;True;True;True;True;True;True	818;1879;1987;2300;2561;5808;8593;8804;8943;9185;9186	3212;3213;3214;3215;3216;3217;6972;6973;6974;6975;7340;7341;7342;7343;7344;7345;7346;7347;7348;7349;8408;8409;8410;8411;8412;9411;9412;9413;9414;9415;9416;9417;9418;9419;9420;9421;9422;21122;21123;21124;30779;30780;31540;31541;31542;32024;32025;32026;32879;32880;32881;32882;32883
WP_148680016.1	WP_148680016.1	5	5	5	WP_148680016.1 iron-sulfur cluster assembly protein [Nitrosopumilus maritimus]	1	5	5	5	5	5	5	5	5	5	5	5	5	42.1	42.1	42.1	11.988	107	107	0	39.555	42.1	42.1	42.1	8466599999.999999	2912300000	2766200000	2788100000	1082000000	963830000	1030399999.9999999	7	14	8	29	INTSIVE;LSKIVDPE;LSKIVDPEINTSIVE;QINNQVNNSPNPKKLG;SQDIKQLRVKLFDE				1224	3862;6138;6139;7806;8965	True;True;True;True;True	3951;6258;6259;8097;8098;9410;9411	14384;14385;14386;22821;22822;22823;22824;22825;22826;22827;22828;29110;29111;29112;29113;29114;29115;29116;29117;29118;33653;33654;33655;33656;33657;33658;33659
WP_012215218.1	WP_012215218.1	9	9	9	WP_012215218.1 hypothetical protein [Nitrosopumilus maritimus]	1	9	9	9	8	7	9	8	7	9	8	7	9	77.9	77.9	77.9	11.597	104	104	0	42.418	73.1	73.1	77.9	8448499999.999999	3425199999.9999995	2713200000	2310100000	851760000	864650000	927060000	16	13	20	49	DSDLDGLIQE;FDVNGTDYKIVITDQVVGHVNNLKNLYNSTYEDPE;FDVNGTDYKIVITDQVVGHVNNLKNLYNSTYEDPESFE;IAATVEPE;IAATVEPEVE;ISNTINE;SFEDVSAE;VEDSDLDGLIQE;VIKAVDSKAEE				621	1245;1719;1720;2989;2990;4059;8540;10052;10240	True;True;True;True;True;True;True;True;True	1280;1763;1764;3059;3060;4154;8962;10526;10718	4969;4970;4971;4972;4973;6588;6589;6590;6591;6592;6593;6594;6595;6596;6597;11330;11331;11332;11333;11334;11335;15095;15096;15097;32091;37946;37947;37948;38699;38700;38701;38702;38703;38704
WP_012215907.1	WP_012215907.1	6	4	4	WP_012215907.1 MULTISPECIES: Lrp/AsnC ligand binding domain-containing protein [Nitrosopumilus]	1	6	4	4	5	5	5	4	3	4	4	3	4	67.1	54.4	54.4	8.694	79	79	0	18.107	67.1	55.7	67.1	8387499999.999999	3583699999.9999995	2226700000	2577000000	1228900000	1093400000	1176200000	10	9	7	26	ATAYVLINCE;ATAYVLINCELGSEE;LGSEEAVISE;LKSIEGVVE;SSQVEALRE;VHGTFGAYDILAKVE				1020	553;554;5611;5817;9062;10196	False;False;True;True;True;True	576;577;5723;5932;9513;10674	2281;2282;2283;2284;2285;2286;2287;20733;20734;20735;21593;21594;21595;34015;34016;34017;38536;38537;38538;38539;38540;38541
WP_012215458.1	WP_012215458.1	47	47	47	WP_012215458.1 chromosome segregation ATPase-like protein [Nitrosopumilus maritimus]	1	47	47	47	36	35	39	36	35	39	36	35	39	45.4	45.4	45.4	139.08	1206	1206	0	192.95	37.5	38.4	41.1	8380499999.999999	2843600000	2882600000	2654300000	481990000	474710000	474710000	64	64	66	194	AEAGATVTNDLRTQQIKLVE;AEKKSQVISPALE;AGATVTNDLRTQQIKLVE;AQISSLRE;AQISSLREKE;AQISSLREKEFE;DQILFLINRQAEKPLSTDVIKSLE;DQMIKLAEDE;EKIATQQTQLE;EKIYSQQSE;EQIHVQQAE;EQLYIQQVQLE;FENKMRME;FQQTKLEE;HMSKTSAEVQEE;IDALTKQHQSKLE;IDTINKQHQSKIE;IDTINKQHQSKIEQIQSE;IDTITKQHQSKLE;IKSKPTISPE;IKSKPTSYPKLE;IYSLTRQHQSKLE;KIALQNKIE;KIALQNKIQSQQAE;KIATQQTQLE;KIQTLQVE;KLLQAQIKE;KTALQNKVKFQQSQLEE;KTTLQKLLE;LDALKKTYE;LDATKSKSI…				765	135;145;197;482;483;484;1205;1206;1492;1499;1574;1582;1739;2004;2916;3095;3172;3173;3174;3619;3620;4318;4641;4642;4644;4710;4830;5067;5126;5332;5333;5408;5445;5448;5480;5819;6164;6778;7818;7892;8780;8862;8981;8982;8985;9173;10998	True;True;True;True;True;True;True;True;True;True;True;True;True;True;True;True;True;True;True;True;True;True;True;True;True;True;True;True;True;True;True;True;True;True;True;True;True;True;True;True;True;True;True;True;True;True;True	139;149;203;501;502;503;1239;1240;1532;1539;1616;1624;1625;1783;2049;2981;3167;3248;3249;3250;3705;3706;4418;4744;4745;4747;4814;4934;5174;5235;5443;5444;5519;5556;5559;5591;5934;6285;6952;8115;8225;9213;9297;9298;9427;9428;9431;9629;11501	541;578;579;580;785;786;1930;1931;1932;1933;4823;4824;4825;4826;4827;4828;5881;5895;6121;6122;6123;6144;6145;6146;6650;7562;7563;11023;11024;11715;11716;11717;11718;11719;11720;11970;11971;11972;11973;11974;11975;11976;11977;11978;11979;11980;11981;11982;11983;11984;11985;11986;11987;11988;11989;11990;13522;13523;13524;13525;13526;13527;13528;13529;13530;16026;16027;16028;16029;16030;16031;17272;…
WP_012215635.1	WP_012215635.1	14	14	14	WP_012215635.1 redoxin domain-containing protein [Nitrosopumilus maritimus]	1	14	14	14	12	9	13	12	9	13	12	9	13	73.3	73.3	73.3	24.933	221	221	0	60.856	70.6	56.6	67.4	8337999999.999999	2956699999.9999995	2189100000	3192199999.9999995	462350000	495980000	460030000	29	20	25	74	AMIQKLLSED;DFDKNTLDNLKMLAE;FIYPQIPE;GDKLPYKIPFPLAMDNLVKTTGE;GDKLPYKIPFPLAMDNLVKTTGEISQE;ISQEKIME;IYNKYKDDGVRVIGIATAFE;KDHIVLVE;KVPNFGVSDWVQGAPTNFDQE;SAVIGEKVPNFGVSDWVQGAPTNFDQE;TGEIVGE;TKSAFQMSGQLQE;VFQVNCPGCFMHALPE;YSAETFE				856	438;888;1855;2222;2223;4065;4308;4422;5172;8381;9427;9591;10130;11040	True;True;True;True;True;True;True;True;True;True;True;True;True;True	454;921;1899;2270;2271;4160;4408;4523;5281;8798;9890;10057;10604;11543	1764;1765;3624;3625;3626;3627;3628;3629;7054;7055;8285;8286;8287;8288;8289;8290;8291;15113;15114;15115;15985;15986;15987;15988;15989;15990;15991;15992;16420;16421;16422;16423;19119;19120;19121;31522;35389;35390;35391;36154;38229;38230;38231;41673;41674;41675
WP_012215229.1	WP_012215229.1	23	23	23	WP_012215229.1 5-(carboxyamino)imidazole ribonucleotide synthase [Nitrosopumilus maritimus]	1	23	23	23	18	18	23	18	18	23	18	18	23	63.7	63.7	63.7	42.608	380	380	0	98.83	48.4	53.4	63.7	8235899999.999999	2612800000	2333500000	3289599999.9999995	352590000	345850000	344460000	35	39	49	123	DLLKKLE;DMVQTAYDYFKDQKLMLE;HGIPVPE;IAPRVHNSGHHTLE;IKTFPLVE;ISNIDDVKE;ITKNAEKIASQTMDVLKGAGVFGIE;KFVPFKME;KIASQTMDVLKGAGVFGIE;KSDIITYE;LSEKSDIITYE;MFVTRDDQIVINE;NVSKIIVLDPTENCPAAQVGAE;NVSKIIVLDPTENCPAAQVGAEQIVADFKDKNAIIE;QIVADFKDKNAIIE;SIKPRAAVQSI;TIAPARVSE;TIAPARVSEE;TKILGIIGGGQLGMMIAE;TLHTIQDKFLQKTFLKE;VLKSVEKNAE;VSVIAARNTKGE;YKPLEIPE				626	1125;1176;2862;3040;3625;4049;4133;4540;4643;5017;6110;6502;7545;7546;7824;8693;9487;9488;9566;9630;10359;10538;10925	True;True;True;True;True;True;True;True;True;True;True;True;True;True;True;True;True;True;True;True;True;True;True	1158;1209;2927;3110;3711;4144;4228;4643;4746;5124;6230;6644;7759;7760;8122;8123;9123;9951;9952;10030;10096;10838;11027;11423	4515;4516;4517;4708;4709;10851;10852;11530;11531;11532;11533;11534;11535;11536;13547;13548;13549;13550;15060;15061;15062;15377;15378;16839;16840;16841;17281;17282;17283;17284;17285;18603;18604;18605;22748;22749;22750;24165;24166;24167;28016;28017;28018;28019;29172;29173;29174;32659;32660;32661;32662;32663;32664;35644;35645;35646;35647;35648;35649;36020;36021;36280;36281;36282;36283;36284;36285;39…
WP_012216168.1	WP_012216168.1	8	8	8	WP_012216168.1 SDR family oxidoreductase [Nitrosopumilus maritimus]	1	8	8	8	8	5	4	8	5	4	8	5	4	37.8	37.8	37.8	26.775	246	246	0	66.123	37.8	25.6	22.4	8235899999.999999	3072699999.9999995	2593100000	2570100000	669790000	699540000	733220000	16	10	8	34	ALHAEDIANAILYAVDSPSYVNVNE;FSIRSNIRVTSIEPGVVDTE;IFYQKLDVTQKSE;IFYQKLDVTQKSECDDFAKAVLE;ILIRPTTQER;LNNTITDE;LNNTITDESLKGFVE;SLKGFVE				1200	399;2039;3322;3323;3684;5982;5983;8840	True;True;True;True;True;True;True;True	414;2084;3401;3402;3770;6101;6102;9275	1612;1613;1614;1615;1616;1617;7678;12503;12504;12505;12506;12507;12508;12509;12510;13760;13761;13762;13763;13764;13765;22220;22221;22222;33191;33192;33193;33194;33195;33196
WP_012216068.1	WP_012216068.1	12	12	12	WP_012216068.1 aspartate carbamoyltransferase [Nitrosopumilus maritimus]	1	12	12	12	12	11	10	12	11	10	12	11	10	51.5	51.5	51.5	35.031	309	309	0	95.954	51.5	46.9	44.7	8233299999.999999	2894400000	2549500000	2789400000	412710000	410530000	400910000	26	27	25	78	AAMASIGGNSLGISDITSSSTQKGE;FYQKDIISIKDFSKDQLE;IKQKLDYTE;ISTDVDKTKNAKYFE;ISTDVDKTKNAKYFEQAE;LDVLYVTRIQKE;QIFQSTDKIISLDPIDRRE;RFPDEEE;SLRIRSDSTYE;STNIEDHIDE;VSDKPVINAGSGTE;YGKYTRAALLGLTLNE				1120	29;2172;3607;4083;4084;5417;7781;8095;8875;9106;10506;10871	True;True;True;True;True;True;True;True;True;True;True;True	30;2219;3693;4178;4179;5528;8059;8060;8509;9312;9558;10994;11368	131;132;133;8104;8105;8106;8107;8108;8109;8110;13481;13482;13483;13484;13485;15181;15182;15183;15184;15185;15186;15187;15188;15189;15190;20066;20067;20068;20069;20070;20071;28991;28992;28993;28994;28995;28996;28997;28998;28999;30498;30499;33316;33317;33318;33319;33320;33321;34179;34180;34181;39746;41071;41072;41073;41074;41075;41076
WP_012214832.1	WP_012214832.1	5	5	5	WP_012214832.1 50S ribosomal protein L16 [Nitrosopumilus maritimus]	1	5	5	5	4	5	5	4	5	5	4	5	5	33.7	33.7	33.7	18.974	169	169	0	69.232	30.8	33.7	33.7	8137399999.999999	2166600000	3319499999.9999995	2651300000	1159600000	899210000	851800000	6	12	9	27	KMQLRHMAIE;NKQIATAGADRISE;SGYYSRLRIYPHNMLRE;STRLAANKTLE;STRLAANKTLEKTTGE				352	4897;7212;8647;9111;9112	True;True;True;True;True	5001;7417;9071;9072;9563;9564	18210;18211;18212;18213;18214;18215;26891;26892;26893;26894;26895;32472;32473;32474;32475;32476;34194;34195;34196;34197;34198;34199;34200
WP_012215860.1	WP_012215860.1	29	29	29	WP_012215860.1 valine--tRNA ligase [Nitrosopumilus maritimus]	1	29	29	29	26	27	26	26	27	26	26	27	26	40.3	40.3	40.3	89.239	771	771	0	154.94	37.7	35.5	33.5	8092399999.999999	2853400000	2763200000	2475800000	364450000	362110000	323840000	63	51	51	165	ALDDLEEE;AWIMGYGLDE;DERYAPFVGSKVVVPITGAEVE;DRTFDTWMDSSVSPLFVTKYDKDSE;FKKDLQSMHNLE;FLDLCRE;FTGEDRTFDTWMDSSVSPLFVTKYDKDSE;GKPTTVDKWILSE;IIIASTRPE;IKTHHSAQQDFGSGAVMVCSYGDQNDVALFRE;INHGYDFRCNE;INHRTPISE;IVAIGLDGRMTE;KAWNPELE;KFGADTFRFWSASE;KIIADLE;LLCACRTIIVNPE;LLCACRTIIVNPEDE;LNNLIKDCKKGYDE;LSLKDSIAVEVPE;MDPKITE;RSKIPIEIIPMEE;RYAPFVGSKVVVPITGAE;RYAPFVGSKVVVPITGAEVE;SKGFVEKIEE;TDRGEFLDLCRE;VVQFNSKVWN…				982	386;648;871;1229;1871;1904;2084;2458;3480;3627;3813;3815;4190;4383;4500;4659;5848;5849;5978;6149;6416;8262;8305;8306;8760;9323;10645;10982;11115	True;True;True;True;True;True;True;True;True;True;True;True;True;True;True;True;True;True;True;True;True;True;True;True;True;True;True;True;True	400;676;904;1264;1915;1949;2130;2510;3564;3713;3901;3903;4286;4484;4603;4762;5963;5964;6097;6269;6545;8677;8720;8721;9193;9782;11137;11484;11619	1568;1569;2688;2689;2690;2691;3536;3537;3538;4914;4915;4916;4917;7114;7115;7230;7231;7232;7833;7834;7835;9205;9206;9207;9208;9209;9210;13054;13055;13554;14204;14205;14206;14207;14208;14209;14213;14214;14215;14216;14217;14218;15568;15569;15570;15571;15572;16278;16279;16280;16281;16705;16706;16707;17340;17341;17342;17343;17344;21700;21701;21702;21703;21704;21705;22202;22203;22204;22205;22206;22870;…
WP_012214458.1	WP_012214458.1	2	2	2	WP_012214458.1 30S ribosomal protein S6e [Nitrosopumilus maritimus]	1	2	2	2	2	2	2	2	2	2	2	2	2	22.6	22.6	22.6	14.809	137	137	0	34.82	22.6	22.6	22.6	8041899999.999999	2639100000	3067299999.9999995	2335500000	1261100000	1397400000	1226900000	8	6	9	23	ANFKITISDTKGKSMSKE;LKDSDANPLLGLE				69	456;5749	True;True	473;474;5862	1824;1825;1826;1827;1828;1829;1830;1831;1832;1833;1834;1835;1836;21347;21348;21349
WP_012216011.1	WP_012216011.1	23	23	23	WP_012216011.1 anaerobic ribonucleoside-triphosphate reductase [Nitrosopumilus maritimus]	1	23	23	23	21	21	19	21	21	19	21	21	19	37.5	37.5	37.5	79.826	723	723	0	144.3	34.6	29.6	31.5	7911299999.999999	2596200000	2844500000	2470600000	326850000	365630000	356020000	46	43	41	130	AVFNILGFQDNKE;CGFKDEPFEDKCPKCKSPYVV;FNSHKIIQSLVRE;GIIIDASEVSDYTAKSEPISE;GLLFKTGQTVFAE;HLLTNILPKDVADSHLSGDLHITNPGIWSMIPDTMFVNIKE;ILHKVIE;KGKITDVSAAVSE;KYGKNSSLNSME;LAQKITEE;LGDPVAICMTE;LGDPVAICMTETE;LKSLAGFKSKKE;LTTSFKPVQDIAICGE;MITNLDNVDNGAE;MITNLDNVDNGAEGLLFKTGQTVFAE;MKMSDEELE;MVNSVLLE;SATRFATLDGE;SATRFATLDGEKYGKNSSLNSME;SGKMYVRTSHESIEE;SVSINLPRLAFE;VSDYTAKSEPISE				1101	610;683;1989;2374;2524;2903;3679;4584;5203;5292;5558;5559;5822;6249;6574;6575;6633;6855;8377;8378;8614;9193;10509	True;True;True;True;True;True;True;True;True;True;True;True;True;True;True;True;True;True;True;True;True;True;True	637;711;2034;2426;2577;2968;3765;4687;5312;5402;5669;5670;5937;6371;6726;6727;6789;6790;7035;8794;8795;9038;9649;10997	2515;2516;2517;2818;2819;7499;7500;7501;7502;7503;8889;8890;8891;9484;9485;9486;10981;13746;13747;13748;17029;17030;17031;17032;17033;17034;19247;19589;19590;19591;20566;20567;20568;20569;20570;21605;21606;21607;21608;23262;23263;24476;24477;24478;24479;24480;24692;24693;24694;24695;24696;25576;25577;25578;31506;31507;31508;31509;31510;31511;31512;31513;31514;32365;32366;32367;34466;34467;34468;3…
WP_012215482.1	WP_012215482.1	13	13	13	WP_012215482.1 citrate synthase [Nitrosopumilus maritimus]	1	13	13	13	12	11	9	12	11	9	12	11	9	44.7	44.7	44.7	43.702	387	387	0	50.775	38.2	34.9	22.7	7847899999.999999	2585100000	2722700000	2540100000	484280000	509190000	550250000	33	23	28	84	AAPKPALYRPKATYVGKYCGPEGCE;ARYIPKQMQKNMGNWRKDADPMDMLQAFVSALAGYYDE;FNQKLVE;IDKVEPWIKE;KGKLIYRGFDILDLTKNSTFEE;KTKEPWFDMTEKVE;METKNIGLRGIE;TAYLLLYDNLPTKAQLDE;TKNIGLRGIE;VADTRISNIDGE;VADTRISNIDGEKGKLIYRGFDILDLTKNSTFEE;VMKMLLE;YKTLDLRK				781	44;518;1986;3129;4585;5095;6468;9273;9583;9962;9963;10412;10930	True;True;True;True;True;True;True;True;True;True;True;True;True	45;540;2031;3202;4688;5204;6602;9732;10049;10435;10436;10894;11430	181;2152;7486;7487;7488;7489;7490;11826;11827;11828;11829;11830;11831;17035;17036;18867;18868;18869;18870;24006;24007;24008;24009;24010;24011;34814;34815;34816;34817;34818;34819;36115;36116;36117;36118;36119;37540;37541;37542;37543;37544;39376;39377;39378;39379;39380;41301;41302;41303
WP_238523188.1	WP_238523188.1	10	10	10	WP_238523188.1 adenylate kinase [Nitrosopumilus maritimus]	1	10	10	10	8	8	10	8	8	10	8	8	10	66.2	66.2	66.2	21.51	195	195	0	78.403	53.8	53.8	66.2	7712999999.999999	2184900000	2634500000	2893600000	646480000	723650000	870550000	22	22	25	69	AANKIINSLGL;EIYSRRMSDDTRNRDKITLANVKKE;GYYPGLPE;HVLKIIKPSNFVSVSAKPE;HVLKIIKPSNFVSVSAKPEE;IVIIDTHAFISSPE;IVIIDTHAFISSPEGYYPGLPE;LDVQSGMISACAVITGSPVKYILNRE;LQKVAAEKIAAHTEE;LRKLPIGKQQE				1398	34;1486;2808;2963;2964;4233;4234;5419;6049;6078	True;True;True;True;True;True;True;True;True;True	35;1526;2870;3032;3033;4332;4333;5530;6168;6198	143;144;145;146;147;148;5862;10589;10590;10591;11226;11227;11228;11229;11230;11231;11232;15739;15740;15741;15742;15743;15744;20078;20079;20080;20081;20082;20083;20084;20085;20086;22484;22485;22486;22487;22488;22617;22618;22619;22620;22621;22622
WP_012215705.1	WP_012215705.1	16	16	16	WP_012215705.1 DNA topoisomerase I [Nitrosopumilus maritimus]	1	16	16	16	13	14	16	13	14	16	13	14	16	26.7	26.7	26.7	64.616	551	551	0	75.994	25	25.4	26.7	7711499999.999999	2150300000	2749600000	2811600000	289650000	311420000	352020000	33	33	35	101	AAIMCNHKRTIPKTFE;ADTVGATTLRKE;AQGIKIKIKGE;DEADTVGATTLRKE;DIDFSDAYKLVDKE;DIDFSDAYKLVDKEKDLKE;FDFLGKDSVRWQE;HIKITSDTIE;KLYHAKLANLE;KVDLNLDQE;KVDLNLDQEE;LKSKYGVAVMDGKE;LKSKYGVAVMDGKEVE;NLKKLIE;NLKKLIEKKKPSEE;TLKVVGDDKQFQE				898	19;126;480;850;995;996;1684;2874;4864;5143;5144;5820;5821;7253;7254;9646	True;True;True;True;True;True;True;True;True;True;True;True;True;True;True;True	20;130;499;882;1028;1029;1728;2939;4968;5252;5253;5935;5936;7458;7459;10112	78;79;80;81;82;83;84;508;509;510;511;512;513;1924;1925;1926;3466;3467;3468;3469;3470;4039;4040;4041;4042;4043;4044;4045;4046;4047;6474;6475;6476;6477;6478;6479;10883;10884;10885;10886;10887;10888;18095;18096;18097;18098;18099;19030;19031;19032;19033;21600;21601;21602;21603;21604;27038;27039;27040;27041;27042;36354;36355;36356;36357;36358
WP_012215640.1	WP_012215640.1	11	11	11	WP_012215640.1 hypothetical protein [Nitrosopumilus maritimus]	1	11	11	11	9	8	10	9	8	10	9	8	10	34.3	34.3	34.3	31.914	297	297	0	95.645	34	33.3	33.7	7690999999.999999	2552900000	2645800000	2492300000	1072099999.9999999	1169300000	1125900000	24	23	23	70	CGPGTILQDGVCVLDE;ETPVEDTPRTE;GVDDDFIILADGDE;GVDDDFIILADGDEPTFSE;GVDDDFIILADGDEPTFSETE;IEIIGSVFGRTIE;IIGSVFGRTIE;RCGPGTILQDGVCVLEPQTSTPE;TPVEDTPRTE;TTSQSRTLSIE;TTSQSRTLSIELPAGTEE				859	684;1616;2711;2712;2713;3211;3475;8044;9736;9840;9841	True;True;True;True;True;True;True;True;True;True;True	712;1659;2771;2772;2773;3289;3559;8454;10203;10311;10312	2820;2821;2822;6245;10207;10208;10209;10210;10211;12129;12130;12131;12132;12133;12134;12135;13042;13043;13044;30277;30278;30279;30280;30281;30282;36687;36688;36689;37048;37049;37050;37051;37052;37053
WP_012215211.1	WP_012215211.1	19	19	19	WP_012215211.1 hydroxymethylglutaryl-CoA synthase [Nitrosopumilus maritimus]	1	19	19	19	15	16	15	15	16	15	15	16	15	45.5	45.5	45.5	52.317	464	464	0	59.415	37.9	42.5	30.2	7661299999.999999	2114999999.9999998	2710100000	2836100000	726450000	786760000	731450000	25	23	31	79	DIGRLYVSTE;EIVKNMNLE;FEYQKGIQLE;FSLVDVKTE;FSLVDVKTETE;FTKLFTKTPE;GKHALVVVSDIAKYDMGSSGE;GKRIGFGSYGSGSSAMVFSGVIQPE;IGMDEPIPKDPRGTIE;IVKNMNLE;IVKNMNLEAE;MTQGAGAVVMLLNDNPRLLAFDPKVTSTSIKDE;RRRLTWEE;SKAMNSFVIGMLE;SRGERRYIYNE;SVLGDEE;TESRGERRYIYNE;TKFACVSGSYALYDNTNWIRAGEAE;YQKGIQLE				615	1002;1485;1750;2049;2050;2093;2434;2463;3380;4241;4242;6832;8253;8741;9002;9174;9368;9555;11003	True;True;True;True;True;True;True;True;True;True;True;True;True;True;True;True;True;True;True	1035;1525;1794;2094;2095;2139;2486;2515;3462;4340;4341;7008;8668;9174;9452;9630;9828;10019;11506	4059;4060;4061;5861;6683;6684;6685;7707;7708;7709;7710;7711;7712;7864;7865;7866;7867;7868;7869;9096;9097;9225;9226;12710;12711;12712;12713;12714;12715;15760;15761;15762;15763;15764;25484;25485;25486;25487;31052;31053;31054;32834;32835;33785;33786;34398;34399;35175;35176;35979;41547;41548;41549
WP_012214664.1	WP_012214664.1	3	3	3	WP_012214664.1 MULTISPECIES: NADH-quinone oxidoreductase subunit I [Nitrosopumilus]	1	3	3	3	3	3	3	3	3	3	3	3	3	24.2	24.2	24.2	18.15	165	165	0	13.836	24.2	24.2	24.2	7641699999.999999	2100399999.9999998	2928699999.9999995	2612600000	942590000	998430000	866530000	13	11	11	35	AIAMVKVPE;GLIYTPAQLAVKPYLTQDSE;IQITDRGATHG				230	261;2506;3909	True;True;True	269;270;2559;3998	1027;1028;1029;1030;1031;1032;1033;1034;9400;9401;9402;9403;9404;14526;14527;14528;14529;14530;14531
WP_012216140.1	WP_012216140.1	11	11	11	WP_012216140.1 hypothetical protein [Nitrosopumilus maritimus]	1	11	11	11	10	11	10	10	11	10	10	11	10	41	41	41	20.781	178	178	0	46.791	41	41	41	7613099999.999999	3015399999.9999995	2238600000	2359100000	633410000	516950000	502760000	26	23	26	75	AFASWQKHE;AFASWQKHEFTEPGNVKNNSRE;DLGKGTHKISAE;FTEPGNVKNNSRE;FTEPGNVKNNSREIE;GGLRDAFNE;KFVFKAE;KFVFKAEDLGKGTHKISAE;LVKSKDEYASDE;SESRISDIE;SRISDIE				1179	172;173;1104;2080;2081;2321;4537;4538;6300;8523;9011	True;True;True;True;True;True;True;True;True;True;True	177;178;1137;2126;2127;2370;4640;4641;6423;8945;9461	678;679;680;681;682;683;684;685;4413;4414;4415;4416;4417;4418;7819;7820;7821;7822;7823;7824;7825;7826;7827;7828;7829;8674;8675;8676;8677;16828;16829;16830;16831;16832;16833;16834;16835;23444;23445;23446;23447;32030;32031;32032;32033;32034;33816;33817
WP_012215900.1	WP_012215900.1	18	18	18	WP_012215900.1 pyridoxal-phosphate dependent enzyme [Nitrosopumilus maritimus]	1	18	18	18	17	16	18	17	16	18	17	16	18	46.7	46.7	46.7	56.467	514	514	0	130.49	46.1	42.8	46.7	7566299999.999999	2685500000	2287600000	2593200000	382560000	373530000	379360000	45	36	36	117	DAAAVAGDYDNIIWVHTQYTPKEE;DAAAVAGDYDNIIWVHTQYTPKEEGIE;DYALYCSFGTGGTSGGLSKYMTE;GDKIVNATPLVDLTADLKE;GRGKNPGEYIQVARE;IDQQLHE;IWNKIPHVE;LLSGSIKVRAASHIIHE;LNIDIHNTVTAPE;MAAKATAGNIRSQLTE;MGFDPQIFDNNLTE;MGFDPQIFDNNLTEIE;MIGKGSDVPMRVSLE;NAKLILKYMVDKGHDIGE;NIKIMDLDMDICPAPGMENKADE;SENQNYDPALLE;SYTEHEIDFE;YIQVARE				1016	729;730;1349;2220;2637;3155;4300;5915;5968;6362;6506;6507;6548;6912;7144;8507;9228;10912	True;True;True;True;True;True;True;True;True;True;True;True;True;True;True;True;True;True	758;759;1384;2268;2696;3230;4400;6032;6087;6488;6489;6650;6651;6697;7095;7348;8929;9685;11410	2968;2969;2970;2971;2972;2973;2974;5377;5378;5379;5380;8279;8280;8281;8282;8283;9911;9912;9913;9914;9915;9916;11911;11912;11913;11914;15963;15964;15965;15966;15967;15968;21947;21948;21949;21950;22159;22160;22161;22162;23654;23655;23656;23657;23658;23659;23660;24180;24181;24182;24183;24184;24378;24379;24380;24381;24382;24383;25798;25799;25800;25801;26651;26652;26653;31977;31978;31979;34602;34603;3…
WP_012215805.1	WP_012215805.1	12	12	12	WP_012215805.1 Fe(2+)-trafficking protein [Nitrosopumilus maritimus]	1	12	12	12	10	11	11	10	11	11	10	11	11	98.9	98.9	98.9	10.957	94	94	0	60.236	72.3	98.9	98.9	7558099999.999999	1988899999.9999998	3061699999.9999995	2507500000	606200000	862800000	727050000	24	26	18	68	DNRKPDEPQPGA;IPDTEQLGPVNE;KIFVGVLSPE;KIFVGVLSPEGE;KYPTCNKCWAE;KYPTCNKCWAEWKE;LKLDMSMADHRKLLKKHE;QLGPVNE;TRTCTKCKNEIPDTE;TRTCTKCKNEIPDTEQLGPVNE;VIDYTNE;YQIMVMNE				953	1191;3873;4652;4653;5218;5219;5783;7865;9779;9780;10219;11001	True;True;True;True;True;True;True;True;True;True;True;True	1224;1225;3962;4755;4756;5327;5328;5897;8181;8182;10248;10249;10697;11504	4751;4752;4753;4754;4755;4756;4757;14422;17318;17319;17320;17321;17322;17323;17324;17325;19289;19290;19291;19292;19293;19294;19295;19296;19297;19298;19299;21472;21473;21474;29334;29335;29336;29337;29338;36851;36852;36853;36854;36855;36856;36857;36858;36859;36860;36861;36862;36863;36864;36865;38615;38616;41540;41541;41542;41543
WP_012214814.1	WP_012214814.1	8	8	8	WP_012214814.1 exosome complex RNA-binding protein Rrp4 [Nitrosopumilus maritimus]	1	8	8	8	8	8	8	8	8	8	8	8	8	61.1	61.1	61.1	24.669	226	226	0	79.614	61.1	61.1	61.1	7489199999.999999	2444800000	2530900000	2513400000	723810000	718920000	719320000	24	29	28	81	ADKRKYVIPGDVVTTGPFRPE;ADKRKYVIPGDVVTTGPFRPEQNTVLE;ATDAAVTIGQNGWVVVSCESPE;GLLKAKKAIQMVNE;GNKIISTTIGISE;ISPSKVPRLIGKKGSMIQMIEE;LDINSCYVGFLPAQDVFGRDFSAHADE;QAHVANLTDQVKE				340	102;103;555;2527;2600;4061;5347;7679	True;True;True;True;True;True;True;True	106;107;578;2580;2659;4156;5458;7905;7906	424;425;426;427;428;429;430;431;432;433;434;435;436;2288;2289;2290;2291;2292;2293;9493;9494;9495;9496;9497;9498;9770;9771;9772;9773;9774;15100;15101;15102;19800;19801;19802;28546;28547;28548;28549;28550;28551;28552;28553;28554
WP_012214938.1	WP_012214938.1	14	14	14	WP_012214938.1 menaquinone biosynthesis decarboxylase [Nitrosopumilus maritimus]	1	14	14	14	13	12	13	13	12	13	13	12	13	43.3	43.3	43.3	53.455	480	480	0	87.485	41.9	39	41	7482799999.999999	2659900000	2198400000	2624500000	434320000	399420000	439340000	38	38	32	108	DAYIGKVIE;DVKDYDMPVLGNAFGSMKRLE;GIKTVKCKTIDLDVPANAE;GLDKYLFAGITRKE;GYVDPADIRDE;IQQQVKVDEE;KIPTAIIIGGEPATVFSSIAPVPE;LKRVKTQVDSNLE;LSKMTASFPKSE;MYSNGPAILFE;PIEDIQE;TKNLVDSKWSDYGL;TTSTDASFDDLPILKSWPNDAGRFITLGLVATKHPE;VSGPVTE				427	795;1309;2381;2484;2800;3924;4705;5812;6141;6886;7640;9585;9842;10513	True;True;True;True;True;True;True;True;True;True;True;True;True;True	826;1344;2433;2537;2862;4013;4809;5927;6261;7069;7858;10051;10313;11001	3244;3245;3246;3247;3248;5169;5170;5171;5172;5173;5174;8908;8909;8910;8911;8912;8913;9318;9319;9320;9321;9322;9323;9324;9325;10559;14621;14622;17489;17490;17491;17492;17493;21568;21569;21570;21571;21572;21573;21574;21575;22832;22833;22834;22835;22836;22837;25693;25694;25695;25696;28401;28402;28403;36122;36123;36124;36125;37054;37055;37056;37057;37058;39761;39762
WP_012214464.1	WP_012214464.1	14	14	14	WP_012214464.1 translation initiation factor IF-2 subunit alpha [Nitrosopumilus maritimus]	1	14	14	14	13	13	12	13	13	12	13	13	12	68.3	68.3	68.3	30.258	265	265	0	62.865	62.6	59.2	53.6	7473599999.999999	2333200000	2571300000	2569200000	509150000	553090000	609100000	33	30	29	92	DSIYSKYDSVYDAFIE;IAPGWIRSVNRFVKDGE;ICSKIKLPSVE;IGRNGIDSIKE;IIRKTLLDE;IQEMPEQGE;IVLATVTKVMDHGAYVTLDE;KAKLSDEDIEKLE;KGKTLLQNVQE;KSLKPIIADIQSKIE;LKIPKKTTGVIE;LKIPKKTTGVIEE;LKKDSTIDITYLGAPKYRLSITSE;YDNLQGFLHISE				74	1254;3036;3078;3391;3526;3903;4245;4352;4586;5042;5768;5769;5771;10812	True;True;True;True;True;True;True;True;True;True;True;True;True;True	1289;3106;3150;3474;3475;3610;3992;4344;4452;4689;5149;5882;5883;5885;11309	4998;4999;5000;11507;11508;11509;11510;11511;11512;11653;11654;11655;11656;11657;11658;12745;12746;12747;12748;12749;12750;12751;12752;13187;13188;13189;13190;13191;13192;14508;14509;14510;15777;15778;15779;15780;15781;16173;16174;16175;17037;17038;17039;17040;17041;17042;18682;21418;21419;21420;21421;21422;21423;21424;21429;40887;40888;40889
WP_012214984.1	WP_012214984.1	14	14	14	WP_012214984.1 type II methionyl aminopeptidase [Nitrosopumilus maritimus]	1	14	14	14	13	13	13	13	13	13	13	13	13	56.2	56.2	56.2	33.003	297	297	0	117.71	51.5	51.5	48.5	7303899999.999999	2822900000	2241800000	2239300000	600600000	510330000	492920000	29	29	34	92	ADKLLDYIWE;AKDLLDILVKKKAVQAYPVLIE;EGLANAMSMIKAGVKASDIGRTIE;EYIKAGKIASE;EYIKAGKIASEVRE;GLANAMSMIKAGVKASDIGRTIE;HTFIPTEDGVTVTTKA;MVRVKDWVGKTVYE;NSAYACEPFVTTSE;QYTIHAGKSIPNIWSIGGFSLSE;TTIKQMGYKPIANLSGHSLE;VNEQRVAQAE;YIKAGKIASE;YIKAGKIASEVRE				455	100;328;1449;1633;1634;2479;2948;6857;7399;8019;9826;10432;10899;10900	True;True;True;True;True;True;True;True;True;True;True;True;True;True	104;340;1488;1676;1677;2532;3017;7037;7610;8425;8426;10296;10916;11397;11398	418;419;420;1311;1312;1313;1314;1315;1316;5753;5754;5755;6290;6291;6292;6293;6294;6295;6296;6297;6298;6299;9299;9300;9301;9302;9303;9304;11174;11175;11176;11177;11178;11179;25585;25586;25587;25588;25589;25590;27530;30157;30158;30159;30160;37005;37006;37007;37008;37009;37010;37011;39449;39450;39451;41193;41194;41195;41196;41197;41198;41199;41200;41201;41202
WP_012214848.1	WP_012214848.1	8	8	8	WP_012214848.1 response regulator [Nitrosopumilus maritimus]	1	8	8	8	8	8	8	8	8	8	8	8	8	84.4	84.4	84.4	14.485	128	128	0	40.354	84.4	84.4	84.4	7213299999.999999	2539600000	2297700000	2376000000	578700000	578490000	549880000	25	17	15	57	FDVISKGYDGGDAITMYE;IRTIDKDVKVVMVTGDMSKSME;KFKPDVIFMDVHMEE;KYGASAIIHKPFDIKIINE;LENATSIVIQKA;MKTAIVVDNDHDIVE;NATSIVIQKA;VFSDLLE				361	1717;3989;4514;5202;5453;6648;6932;10133	True;True;True;True;True;True;True;True	1761;4082;4617;5311;5564;6806;7116;10607	6584;6585;6586;14855;14856;14857;14858;16748;16749;16750;19239;19240;19241;19242;19243;19244;19245;19246;20193;20194;20195;24748;24749;24750;24751;25856;25857;25858;38242;38243;38244
WP_012215186.1	WP_012215186.1	3	3	3	WP_012215186.1 50S ribosomal protein L29 [Nitrosopumilus maritimus]	1	3	3	3	3	3	2	3	3	2	3	3	2	55.9	55.9	55.9	7.9354	68	68	0	30.874	55.9	55.9	42.6	7204799999.999999	2833600000	2129299999.9999998	2241900000	1873599999.9999998	1569799999.9999998	1532399999.9999998	19	18	20	57	KDLKSKIQE;LGKLRVDAAKGTLRKE;TRISMKTIKQLNE				597	4439;5592;9768	True;True;True	4540;5703;10236;10237	16486;16487;20666;20667;20668;20669;20670;20671;20672;20673;20674;36796;36797;36798;36799;36800;36801;36802;36803;36804;36805
WP_012214928.1	WP_012214928.1	13	13	13	WP_012214928.1 prephenate dehydrogenase/arogenate dehydrogenase family protein [Nitrosopumilus maritimus]	1	13	13	13	9	11	13	9	11	13	9	11	13	41.3	41.3	41.3	31.541	283	283	0	55.038	32.9	38.5	41.3	7171599999.999999	2246900000	2427400000	2497300000	924300000	845160000	943970000	21	23	20	64	ELWKDIGRLLTDVQE;IIRLIAKE;KMSGTTFRVQKTLAE;LTVTKSLFE;LWKDIGRLLTDVQE;MKRGTYLIE;NKIPGKGIIQAE;SIMTESPE;SIMTESPELIE;SYKKLTKMVKAVEK;TIIANPE;VTGFDSE;VVNYIKDCQE				417	1546;3527;4901;6253;6342;6640;7198;8703;8704;9220;9506;10555;10641	True;True;True;True;True;True;True;True;True;True;True;True;True	1587;3611;5005;6375;6467;6797;7403;9133;9134;9677;9970;11045;11133	6029;13193;13194;13195;18228;18229;18230;18231;18232;18233;23269;23270;23271;23272;23590;23591;23592;23593;23594;23595;24715;24716;24717;26849;26850;26851;26852;26853;32689;32690;32691;32692;32693;32694;32695;34572;34573;34574;34575;34576;35725;35726;39895;40224;40225;40226
WP_012215042.1	WP_012215042.1	4	4	4	WP_012215042.1 hypothetical protein [Nitrosopumilus maritimus]	1	4	4	4	3	4	4	3	4	4	3	4	4	62.8	62.8	62.8	10.768	94	94	0	78.879	54.3	62.8	62.8	7152499999.999999	2160300000	2310500000	2681700000	1225900000	1450100000	1483799999.9999998	11	17	16	44	FVACPVLKDDIHFIQCFVCPNFQSRVTGKVLCKGDSL;GRQKLPDNVKAE;LEHKFEVE;REGRQKLPDNVKAE				494	2109;2644;5441;8074	True;True;True;True	2155;2703;5552;8485	7904;7905;7906;7907;7908;7909;9939;9940;9941;9942;9943;9944;20161;20162;30409;30410;30411;30412;30413;30414;30415;30416
WP_012215177.1	WP_012215177.1	10	10	10	WP_012215177.1 50S ribosomal protein L6 [Nitrosopumilus maritimus]	1	10	10	10	7	8	9	7	8	9	7	8	9	68.1	68.1	68.1	20.974	185	185	0	88.966	52.4	62.2	58.4	7146599999.999999	2448500000	2363300000	2334800000	1076700000	1074400000	960330000	18	19	16	53	DVLLTGE;GVTVTQNKNMLLFE;GVTVTQNKNMLLFEGPLGKTHKNFRNIPVKIE;IADGKVNLKTIGE;KMQDQVEIPE;LTTKVKNKDHRVFLDGIYVYE;NFQGERAPRSTHIMGNTKVIPKGE;RAPRSTHIMGNTKVIPKGE;STSQLEKMQDQVEIPE;VWTDITQTAANIE				589	1321;2760;2761;2992;4896;6244;7036;8031;9122;10675	True;True;True;True;True;True;True;True;True;True	1356;2821;2822;3062;5000;6366;7225;8441;9574;9575;11167	5229;5230;5231;10393;10394;10395;10396;11340;11341;11342;11343;18207;18208;18209;23246;23247;23248;26231;30228;30229;30230;30231;30232;30233;34227;34228;40336;40337;40338
WP_012215990.1	WP_012215990.1	8	8	8	WP_012215990.1 transcription factor [Nitrosopumilus maritimus]	1	8	8	8	8	8	7	8	8	7	8	8	7	43.3	43.3	43.3	20.176	171	171	0	39.504	43.3	43.3	39.8	7090799999.999999	2889400000	1851499999.9999998	2349900000	703430000	640950000	692220000	19	21	25	65	DCPRVTFE;IKKDMQQVF;NASDFYHCGNE;NASDFYHCGNEDCPRVTFE;RLQQRLDYE;VDKYEDPFVRIASMIGGDE;YLKVARSLLKAE;YLKVARSLLKAEDATDEE				1084	802;3578;6927;6928;8214;10016;10949;10950	True;True;True;True;True;True;True;True	833;3664;7111;7112;8629;10490;11449;11450	3282;3283;3284;13385;13386;13387;13388;25840;25841;25842;25843;25844;25845;25846;25847;25848;30912;30913;30914;30915;30916;30917;37733;37734;37735;37736;37737;37738;37739;37740;37741;41354;41355;41356;41357;41358;41359;41360;41361
WP_012214555.1	WP_012214555.1	16	16	16	WP_012214555.1 PqqD family peptide modification chaperone [Nitrosopumilus maritimus]	1	16	16	16	16	11	13	16	11	13	16	11	13	98.1	98.1	98.1	23.441	212	212	0	104.33	98.1	67	80.2	7043199999.999999	2980599999.9999995	2066599999.9999998	1995999999.9999998	665520000	643740000	602090000	33	26	30	89	AKIKIKNMGAGMNTPAPINYE;DGSMVLANE;DGSMVLANEHDQGFMVNQAIVDFWKSCNGQRKVTDLVE;EAKIKIKNMGAGMNTPAPINYE;HDQGFMVNQAIVDFWKSCNGQRKVTDLVE;IFAQQTGLQRNQVE;IFAQQTGLQRNQVEKE;IVWDPPWSMDKMSE;IVWDPPWSMDKMSEE;MGLIYGIDVAE;NNDVNIKMTMTTQGCPLHE;NSLKQCMDPEVPLNIVE;STVSPQAIE;TALPQGVGKLVQQE;TLVSDATRFVKKVPGVNNVNIE;VMQLLQQLRDGGLIAIAGQPDAPNVE				149	342;968;969;1384;2841;3273;3274;4292;4293;6514;7319;7436;9130;9252;9677;10419	True;True;True;True;True;True;True;True;True;True;True;True;True;True;True;True	355;1001;1002;1421;2906;3351;3352;4392;4393;6658;7529;7647;9583;9711;10143;10902	1380;1381;1382;3917;3918;5529;5530;5531;5532;5533;10758;12336;12337;12338;12339;12340;12341;12342;15933;15934;15935;15936;15937;15938;15939;24203;24204;24205;27281;27282;27283;27284;27632;27633;27634;34249;34250;34734;34735;34736;34737;36476;36477;36478;36479;36480;36481;36482;39408;39409;39410;39411
REV__WP_012214731.1	REV__WP_012214731.1	2	2	2	WP_012214731.1 DNA-directed RNA polymerase subunit A [Nitrosopumilus maritimus]	1	2	2	2	1	1	2	1	1	2	1	1	2	0	0	0	140.17	1263	1263	0.0072254	2.8521	0	0	0	6949699999.999999	2388600000	2553700000	2007399999.9999998	0	0	0	1	1	3	5	NTIGKLEQE;WPRATVPDYSLE		+		17	7480;10736	True;True	7693;11231	27788;27789;27790;40553
WP_012216153.1	WP_012216153.1	17	17	17	WP_012216153.1 type I glutamate--ammonia ligase [Nitrosopumilus maritimus]	1	17	17	17	17	14	13	17	14	13	17	14	13	48	48	48	53.811	481	481	0	89.894	48	36.4	40.7	6928399999.999999	2224400000	2628800000	2075199999.9999998	368390000	441170000	369540000	32	30	30	92	AALLLAGLDGIKNKIDPGDPIEE;EVFTKDFLNVYSE;FFVFDTINVYPSPYAATHSYGGSGYSIE;FGFTHTNWGPE;FGFTHTNWGPEIE;GFRKDVCDDLYNHFGIKIE;GYYPSQPKDTLE;LHNVGMPSYAIDKNSFVNGLE;MNADQVLQTIQDE;NVYKLSAE;NVYKLSAEKKRE;SKESPWAKGNVSTAIDIKE;VFTKDFLNVYSE;VSMYADA;YKIGSLPVSLKGALDSLGSDSKFLEE;YRVPDPTANIYLLE;YVAFAQTPTAWE				1190	25;1623;1771;1789;1790;2299;2809;5640;6718;7561;7562;8754;10135;10529;10921;11035;11085	True;True;True;True;True;True;True;True;True;True;True;True;True;True;True;True;True	26;1666;1815;1833;1834;2348;2871;5752;5753;6887;7777;7778;9187;10609;11018;11419;11538;11589	111;112;113;114;115;116;6260;6261;6765;6828;6829;6830;6831;6832;8591;8592;8593;8594;8595;8596;10592;10593;10594;20843;20844;25064;25065;25066;28101;28102;28103;28104;28105;28106;32884;32885;32886;32887;32888;32889;32890;32891;38248;38249;38250;39816;41265;41266;41267;41268;41269;41663;41664;41665;41809;41810;41811
WP_012214750.1	WP_012214750.1	29	29	29	WP_012214750.1 leucine--tRNA ligase [Nitrosopumilus maritimus]	1	29	29	29	23	24	24	23	24	24	23	24	24	33.2	33.2	33.2	108.74	955	955	0	159.01	25.3	31.1	25.7	6869399999.999999	2202900000	2590200000	2076299999.9999998	329370000	349710000	332440000	46	43	42	131	DAIKTFVEPIKIADYFHEE;DIINTMKKE;DRWILSKTQSKIAE;EMWKNLGNSE;FTDGKLNDKCLQFDGE;FVEVIDWLHE;GYGSIPAKE;IIGKTATNHDGREIPVLPAE;ILDGLRNIYHVPE;ITGEIPGSE;KMGVSDQSDDKLE;KMGVSDQSDDKLEE;LARNCLDE;LASKLEPIPIIVTE;LFDYLLLDKGDVSLATSTSKLSE;LFDYLLLDKGDVSLATSTSKLSEDIINTMKKE;LIADPNTTDAKKMPDFVQKTIKDLHSE;LIADPNTTDAKKMPDFVQKTIKDLHSESEE;LLQDADFNME;LVSKSQWPE;MGYSIDWRRE;MNILPNNIKTE;MWKNLGNSE;MWKNLGNSELVSKSQWPE;SDSNIYDPKGKARHARPF…				293	754;1005;1241;1553;2078;2117;2784;3472;3649;4113;4877;4878;5296;5301;5508;5509;5649;5650;5905;6324;6523;6733;6866;6867;8448;9191;9607;10218;11039	True;True;True;True;True;True;True;True;True;True;True;True;True;True;True;True;True;True;True;True;True;True;True;True;True;True;True;True;True	783;1038;1276;1595;2124;2163;2846;3556;3735;4208;4981;4982;5406;5411;5619;5620;5762;5763;6021;6447;6668;6904;7046;7047;8866;9647;10073;10696;11542	3064;3065;3066;3067;4071;4072;4073;4074;4075;4955;4956;4957;4958;6053;6054;7812;7813;7814;7815;7816;7930;10478;10479;10480;13024;13640;13641;13642;13643;13644;13645;15307;15308;18139;18140;18141;18142;18143;18144;18145;18146;18147;18148;18149;19600;19601;19602;19628;19629;19630;20392;20393;20394;20395;20396;20397;20398;20399;20400;20401;20402;20957;20958;20959;20960;20961;20962;21909;21910;21911;…
WP_012214433.1	WP_012214433.1	6	6	6	WP_012214433.1 MULTISPECIES: hypothetical protein [Nitrosopumilus]	1	6	6	6	6	5	6	6	5	6	6	5	6	48.5	48.5	48.5	12.792	103	103	0	42.895	48.5	48.5	48.5	6828099999.999999	1935399999.9999998	2424500000	2468300000	909830000	1056799999.9999999	1067399999.9999999	12	14	14	40	DLFKLYDE;DLFKLYDEIDIPMKMDE;IDIPMKMDE;KYESEVPE;QVSDIRYKLNQKE;RTRDDKHDDYLE				53	1100;1101;3121;5199;8002;8281	True;True;True;True;True;True	1133;1134;3193;3194;5308;8396;8397;8696	4397;4398;4399;4400;4401;4402;4403;11802;11803;11804;11805;11806;11807;11808;19227;19228;19229;19230;30062;30063;30064;30065;30066;30067;30068;30069;30070;30071;30072;30073;31143;31144;31145;31146;31147;31148
WP_012215688.1	WP_012215688.1	12	12	12	WP_012215688.1 hypothetical protein [Nitrosopumilus maritimus]	1	12	12	12	11	10	11	11	10	11	11	10	11	62.3	62.3	62.3	23.256	199	199	0	67.966	62.3	53.8	53.8	6786999999.999999	2356300000	2223800000	2206900000	547620000	536290000	555430000	30	29	28	87	ATMKSISQNVLVKQILE;DYMRASGMNSDHRIE;GDVHIFLIQHE;LDGRDIDE;LGMKWSVFTE;LKFQTTE;QMLTQVFRSFMPEKE;STRSITYRLPE;STRSITYRLPEKLVNE;STVILHVQLGSDFNE;STVILHVQLGSDFNEHDYHD;TLGSELDGRDIDE				888	575;1363;2242;5343;5601;5754;7898;9113;9114;9126;9127;9629	True;True;True;True;True;True;True;True;True;True;True;True	600;1398;1399;2290;5454;5712;5868;8235;8236;9565;9566;9579;9580;10095	2368;5419;5420;5421;5422;5423;5424;5425;5426;5427;5428;8373;8374;8375;8376;8377;8378;19782;19783;19784;20696;20697;20698;21365;21366;21367;29517;29518;29519;29520;34201;34202;34203;34204;34205;34206;34207;34208;34209;34210;34211;34212;34213;34214;34215;34238;34239;34240;34241;34242;34243;34244;36277;36278;36279
WP_012214809.1	WP_012214809.1	4	4	4	WP_012214809.1 50S ribosomal protein L13 [Nitrosopumilus maritimus]	1	4	4	4	4	3	3	4	3	3	4	3	3	34.4	34.4	34.4	17.697	154	154	0	18.151	34.4	25.3	25.3	6767399999.999999	2544800000	2397600000	1824999999.9999998	1420400000	1435300000	1284600000	11	9	11	31	KAKIKKSPSNYTTMGE;KIMYSGTRSNLIKE;LCRVIGWTE;SIKRLRAYIGSPKE				336	4350;4696;5328;8694	True;True;True;True	4450;4800;5439;9124	16163;16164;16165;16166;16167;16168;16169;17448;17449;17450;17451;17452;17453;19736;19737;19738;32665
WP_148680007.1	WP_148680007.1	16	16	16	WP_148680007.1 N-acetylneuraminate synthase family protein [Nitrosopumilus maritimus]	1	16	16	16	13	14	14	13	14	14	13	14	14	45.8	45.8	45.8	39.18	349	349	0	61.984	44.1	43	44.7	6757599999.999999	2246200000	2248800000	2262500000	348050000	338750000	340040000	33	40	39	112	DVLKDPNIE;FKKLVKDIRE;GLDQAASLEPDE;GLDQAASLEPDEFKKLVKDIRE;IEKTVSFMKE;IFSENNLAIKGPAKGLSPQYYYE;IKRNDYLQDDDL;ILLDVLNE;KHITFLCTPWDIPSVE;KHITFLCTPWDIPSVEFLE;KTVSFMKE;NDIVIGKDRISTKEPAYIIAE;NNLAIKGPAKGLSPQYYYE;RHITLDKTME;VEFDDDAYKE;VLGKSITAKNDIKKDE				1220	1319;1873;2488;2489;3231;3303;3610;3704;4633;4634;5131;6956;7332;8148;10055;10345	True;True;True;True;True;True;True;True;True;True;True;True;True;True;True;True	1354;1917;2541;2542;3309;3381;3696;3790;4736;4737;5240;7141;7542;8562;10529;10824	5221;5222;5223;5224;5225;7118;7119;7120;7121;7122;7123;9341;9342;9343;9344;12203;12431;13496;13497;13498;13499;13500;13501;13830;13831;13832;17239;17240;17241;17242;17243;17244;17245;17246;17247;18991;18992;25925;25926;25927;25928;25929;25930;25931;25932;27313;27314;27315;27316;27317;27318;30668;30669;30670;30671;30672;37953;37954;37955;39131;39132;39133;39134;39135;39136;39137;39138
WP_012215009.1	WP_012215009.1	7	7	7	WP_012215009.1 2-phospho-L-lactate transferase [Nitrosopumilus maritimus]	1	7	7	7	7	7	6	7	7	6	7	7	6	32.9	32.9	32.9	35.319	319	319	0	61.503	32.9	32.9	32.9	6728699999.999999	2434700000	2163100000	2130799999.9999998	664200000	566910000	603460000	20	21	20	61	AVNAIHDADMVILAPGNPLTSIGPMLQIKGIRKE;DALANFILKQVHV;GIQYIGADKARPNPE;KFAVSANIIPVTDNSIE;TRIITDKGELHLQE;YWVKHRGRDPVE;YWVKHRGRDPVEGIQYIGADKARPNPE				473	631;762;2394;4486;9767;11105;11106	True;True;True;True;True;True;True	658;791;2446;4589;10235;11609;11610	2629;2630;2631;3093;3094;3095;3096;3097;3098;3099;3100;3101;3102;3103;3104;8955;8956;8957;8958;8959;8960;16663;16664;16665;36788;36789;36790;36791;36792;36793;36794;36795;41883;41884;41885;41886;41887;41888
WP_012214961.1	WP_012214961.1	20	20	20	WP_012214961.1 lysine--tRNA ligase [Nitrosopumilus maritimus]	1	20	20	20	16	16	15	16	16	15	16	16	15	42.5	42.5	42.5	59.976	529	529	0	91.897	39.9	40.3	37.2	6696299999.999999	2245400000	2370500000	2080399999.9999998	409170000	437110000	419330000	30	36	30	96	AIEYIADE;AIEYIADEKKVKYRCHDAE;ALGADEEPE;GMKDFGLEE;HIAKPVSLIPDPYGEHDSYGMHMSSILLE;IEKLIDLAGNYSDE;IGGKMVKGCGYEGE;IIGKGTWIDKLAYE;ILQFPHPHHVKYE;KALGRNTDVLRVE;KTQIDLDE;LAKIFKE;LAKIFKENRNE;LGLEDIPSLMSE;LGLEDIPSLMSEYNE;LIAYSDDLDGLRKIPE;REKALGRNTDVLRVE;SGLGASGIPHIGSLGDAVRAYGVKLALE;TSKKALKILSE;YIADEKKVKYRCHDAE				438	267;268;398;2580;2870;3226;3345;3470;3719;4355;5114;5260;5261;5594;5595;5655;8076;8617;9797;10892	True;True;True;True;True;True;True;True;True;True;True;True;True;True;True;True;True;True;True;True	276;277;413;2637;2935;3304;3425;3554;3805;4455;5223;5369;5370;5705;5706;5768;8487;9041;10266;11390	1060;1061;1062;1063;1064;1611;9695;9696;9697;10871;10872;10873;12187;12188;12189;12588;12589;12590;12591;12592;12593;13016;13017;13018;13019;13881;13882;13883;13884;13885;13886;13887;16178;16179;16180;16181;16182;16183;18929;18930;19452;19453;20676;20677;20678;20679;20976;20977;20978;20979;20980;20981;30418;30419;30420;30421;30422;30423;32378;32379;32380;32381;36915;36916;36917;36918;41168
WP_012214956.1	WP_012214956.1	9	9	9	WP_012214956.1 ferritin [Nitrosopumilus maritimus]	1	9	9	9	9	8	8	9	8	8	9	8	8	71.9	71.9	71.9	18.948	171	171	0	68.253	71.9	69	61.4	6652499999.999999	2106999999.9999998	2362700000	2182900000	679320000	763320000	621260000	16	24	22	62	AAASNSYLAMASWCE;GVVKTALKSE;KDHCTYAFLE;LSHKEKDHCTYAFLE;MRISPKMKKALNDQIALE;QTVTKAIHKMVE;TILQKFDLLGRDKLGINE;VDKFLAAQAGDSAPPAA;VTGYQGGADFFYAQSDEE				435	8;2766;4421;6123;6797;7975;9509;10013;10562	True;True;True;True;True;True;True;True;True	8;2828;4522;6243;6971;8355;8356;9973;10487;11054	23;24;25;10421;10422;10423;10424;16416;16417;16418;16419;22785;22786;25357;25358;25359;29861;29862;29863;29864;29865;29866;29867;29868;29869;29870;29871;35734;35735;35736;35737;35738;35739;35740;35741;35742;37728;37729;37730;39942;39943
WP_012215190.1	WP_012215190.1	9	9	9	WP_012215190.1 50S ribosomal protein L23 [Nitrosopumilus maritimus]	1	9	9	9	8	7	7	8	7	7	8	7	7	92	92	92	9.9755	88	88	0	52.366	92	88.6	68.2	6599699999.999999	2559100000	2419300000	1621299999.9999998	600460000	593480000	496660000	17	14	20	51	AVNTLYNE;ISEAVNTLYNE;KARDLATKIGML;KTFAMVE;KTFAMVENE;KVLNVNTARTIYGKKAFVQFE;MNVDQASKIILKPYITE;NTEKARDLATKIGML;SKICFIVE				601	632;4009;4375;5077;5078;5164;6766;7470;8764	True;True;True;True;True;True;True;True;True	659;4102;4476;5184;5185;5186;5273;6940;7683;9197	2632;2633;14927;14928;16243;16244;16245;16246;16247;16248;18811;18812;18813;18814;18815;19101;19102;25235;25236;25237;25238;25239;25240;27754;27755;27756;27757;27758;32922;32923;32924;32925;32926
WP_012215909.1	WP_012215909.1	14	12	12	WP_012215909.1 thrombospondin type 3 repeat-containing protein [Nitrosopumilus maritimus]	1	14	12	12	13	13	12	11	11	10	11	11	10	40.4	38.1	38.1	79.31	722	722	0	111.6	40.4	40.4	35.2	6586299999.999999	2220600000	2313800000	2051999999.9999998	626060000	632640000	601710000	24	24	35	83	DGCPDTIEHDSFGDSDGDGIIDKMDQCPTAKE;DLCPLDPE;DLCPLDPEDYDGDRDTDGCPDN;DYDGDRDTDGCPDN;GFIDSDFDSIGDDVDACPLERE;HDSFGDSDGDGIIDKMDQCPTAKE;NYNKFQDE;NYNKFQDSDGCPDVLQLPISGDADGDGLLNANDACPYSPE;NYNNFQDQDGCIDIPGVDSE;QQRFVHDDDLDDIINDE;TFNGIDDTDGCPDDDHSLLDRDQDGISDGKDACPLEPE;TWNKYNDDDGCPDIAPE;TYNKFQDTDGCPDSLTDGFTAYDSDGDGIIDNLDLCPTQPE;YGNNIDGCPADFVPWYDADYDGIQDHIDRCPTVKE				1022	923;1088;1089;1351;2294;2842;7600;7601;7602;7923;9397;9914;9939;10872	True;False;True;True;True;True;True;True;True;False;True;True;True;True	956;1121;1122;1386;2343;2907;7817;7818;7819;8273;8274;9860;10386;10412;11369	3762;3763;3764;3765;4358;4359;4360;4361;5383;5384;8572;8573;8574;8575;8576;8577;10759;10760;10761;10762;10763;10764;28234;28235;28236;28237;28238;28239;28240;28241;28242;28243;28244;29614;29615;29616;29617;29618;29619;29620;29621;35288;35289;37312;37313;37314;37315;37450;37451;37452;41077;41078;41079;41080;41081;41082
WP_012214879.1	WP_012214879.1	17	17	17	WP_012214879.1 Fe-S cluster assembly protein SufD [Nitrosopumilus maritimus]	1	17	17	17	14	12	12	14	12	12	14	12	12	53.2	53.2	53.2	52.731	466	466	0	114.67	39.5	45.5	43.3	6513499999.999999	2378500000	2105899999.9999998	2029199999.9999998	328830000	320930000	366860000	39	37	34	110	ELAKFVE;EQIFYLKSRCLSHE;EQIFYLKSRCLSHEE;ICIIQIGTNIHKINLPDDLKSKGLVISSISDAIQNNSE;ILTNDVKATHSASVAQIDE;ILTNDVKATHSASVAQIDEE;ISSSRNEPDWLKDYRKDSLSIYSTLPIE;KISIASSTKDTIPDFLQKRLGE;KPIHFLSCLSDDGLSTISRNVIFADE;LAKFVEIEE;LLNTNVAANAE;MSPLYNKYTDAKRLNPE;NAAKSNSFLSGRSILLDKNAKSDAIPGLE;QIFYLKSRCLSHEE;SEVVFGNNDQHFDIQTNMNHQSPATE;TQQAYLE;VVFGNNDQHFDIQTNMNHQSPATE				382	1524;1572;1573;3073;3750;3751;4081;4716;4954;5257;5896;6816;6891;7782;8530;9752;10618	True;True;True;True;True;True;True;True;True;True;True;True;True;True;True;True;True	1565;1614;1615;3145;3836;3837;4176;4820;5060;5366;6012;6991;7074;8061;8952;10219;11110	5969;6114;6115;6116;6117;6118;6119;6120;11636;13978;13979;13980;13981;13982;13983;13984;13985;13986;13987;15169;15170;15171;15172;15173;15174;15175;15176;15177;17527;17528;17529;17530;17531;17532;18398;19443;19444;21875;21876;21877;25426;25427;25428;25429;25430;25431;25432;25433;25434;25714;25715;25716;29000;32053;32054;32055;32056;32057;32058;36738;36739;40141
WP_012215902.1	WP_012215902.1	8	7	7	WP_012215902.1 TATA-box-binding protein [Nitrosopumilus maritimus]	1	8	7	7	8	8	7	7	7	6	7	7	6	39.6	34.2	34.2	20.857	187	187	0	33.017	39.6	39.6	39.6	6463099999.999999	2242300000	2285500000	1935299999.9999998	905800000	919610000	836690000	19	15	11	45	EKNLMIYDE;KAARTLPRSMYEPE;KFPDTEYHPE;KNLMIYDE;NVVASASVDQKIDLNE;PQTKPIVSVE;SDVYRSVHNLHSVLE;SDVYRSVHNLHSVLEE				1017	1509;4327;4519;4928;7555;7655;8462;8463	True;True;True;True;True;False;True;True	1549;1550;4427;4622;5033;7769;7875;8881;8882	5924;5925;5926;5927;16059;16060;16061;16062;16063;16764;16765;16766;16767;18315;18316;28039;28040;28041;28042;28043;28044;28456;28457;28458;31802;31803;31804;31805;31806;31807;31808;31809;31810;31811
WP_012215468.1	WP_012215468.1	33	33	33	WP_012215468.1 carbamoyl-phosphate synthase (glutamine-hydrolyzing) large subunit [Nitrosopumilus maritimus]	1	33	33	33	26	27	23	26	27	23	26	27	23	41.2	41.2	41.2	119.74	1080	1080	0	196.52	35.5	38.7	33.2	6457099999.999999	2088199999.9999998	2276500000	2092399999.9999998	232880000	226850000	262210000	42	40	36	118	AGEFDYSGSQCLKAIHE;AGILQKYGVKVLGTQVQGIKNTE;AGVPVLKSKTVTNVDDAKKVAE;AGVPVLKSKTVTNVDDAKKVAEE;ATDVSPDHPVVISKFMLNSLE;DGLKSVLINPNIATIQTDTRFADQVYLLPVNPQYVE;DRQLFKDQMTE;FDYSGSQCLKAIHE;FFEEKVGGIE;IIHKISEPE;IIHKISEPERLPNIADMLYE;KERPDGIMLAYGGQTALNCGVKLEE;KYVGMLDDE;LADSFVKTLE;LDKLHIGQPRWQAFSNLNE;LGIPVLTTIE;LGIPVLTTIELADSFVKTLE;NGEKNVSVVNCNPE;NVLSMKVHTGDNIVVAPSQTINNHE;RGINILGTSAKDVDRAE;RGINILGTSAKDVDRAEDRSKFSA…				775	204;220;243;244;559;949;1223;1726;1753;3478;3479;4477;5229;5240;5358;5582;5583;7054;7530;8114;8115;8122;8181;8207;8866;9829;9894;9895;10038;10039;10397;10625;11002	True;True;True;True;True;True;True;True;True;True;True;True;True;True;True;True;True;True;True;True;True;True;True;True;True;True;True;True;True;True;True;True;True	211;227;250;251;582;982;1257;1258;1770;1797;3562;3563;4580;5338;5349;5469;5693;5694;7247;7744;8528;8529;8536;8596;8622;9302;10299;10366;10367;10512;10513;10879;11117;11505	811;812;813;814;871;872;954;955;956;957;2303;2304;3848;3849;3850;4891;4892;4893;4894;4895;4896;4897;6616;6617;6618;6619;6695;13051;13052;13053;16630;16631;16632;19336;19375;19376;19377;19840;19841;19842;19843;19844;19845;20638;20639;20640;20641;20642;26326;26327;26328;27965;27966;27967;27968;27969;30552;30553;30554;30555;30556;30557;30558;30559;30580;30581;30793;30888;30889;30890;33289;33290;3329…
WP_012214623.1	WP_012214623.1	13	13	13	WP_012214623.1 replication factor C small subunit [Nitrosopumilus maritimus]	1	13	13	13	12	12	11	12	12	11	12	12	11	50	50	50	35.071	316	316	0	91.884	50	46.2	44.3	6429499999.999999	2144699999.9999998	2278700000	2006099999.9999998	365830000	322520000	303250000	32	35	32	99	AATGMWVE;DNVKASAGLTKTTDVDE;EDVIKRLEE;GDLRHAINLMQATASLGSISE;IIAKYDYRILVGSNSE;IQLSAMLAE;KVKADKKGLKAIYDYSE;KYRPMKLSE;LNASDERGIGMVRE;MTSDAQTALRRIIE;RGIGMVRE;VLKIALSGKVPE;VVNQTEIIGSLE				196	55;1196;1419;2227;3440;3918;5156;5223;5953;6834;8112;10355;10640	True;True;True;True;True;True;True;True;True;True;True;True;True	57;58;1230;1456;2275;3524;4007;5265;5332;6072;7010;8526;10834;11132	218;219;220;221;222;223;4785;4786;4787;4788;4789;4790;5672;5673;5674;5675;5676;5677;8307;8308;8309;8310;8311;8312;12933;12934;12935;14555;14556;14557;14558;14559;19071;19072;19073;19074;19311;19312;19313;19314;19315;19316;22100;22101;22102;22103;25493;25494;25495;30547;30548;39165;39166;39167;39168;39169;39170;40223
WP_012215985.1	WP_012215985.1	11	11	11	WP_012215985.1 nascent polypeptide-associated complex protein [Nitrosopumilus maritimus]	1	11	11	11	10	9	10	10	9	10	10	9	10	85	85	85	12.691	113	113	0	63.371	85	78.8	78.8	6392699999.999999	2258200000	2090799999.9999998	2043699999.9999998	909530000	885360000	864990000	33	25	28	86	AKGDLARAILLLTTG;DIQLVSQQAGVDE;DIQLVSQQAGVDEE;EAKGDLARAILLLTTG;IIISKPSVTE;KAKAALEE;LEVPIFSEE;MKAKDNSIFTVTADSYE;MKAKDNSIFTVTADSYEE;MKAKDNSIFTVTADSYEERE;MRRMMDKMGLDMNELPNVQE				1079	333;1025;1026;1383;3484;4349;5494;6584;6585;6586;6802	True;True;True;True;True;True;True;True;True;True;True	345;1058;1059;1420;3568;4449;5605;6737;6738;6739;6977	1324;4139;4140;4141;4142;4143;4144;5522;5523;5524;5525;5526;5527;5528;13065;13066;13067;16162;20338;20339;20340;20341;20342;24504;24505;24506;24507;24508;24509;24510;24511;24512;24513;24514;24515;24516;24517;24518;24519;24520;25381;25382;25383;25384;25385;25386
WP_012214693.1	WP_012214693.1	11	11	11	WP_012214693.1 fumarylacetoacetate hydrolase family protein [Nitrosopumilus maritimus]	1	11	11	11	9	11	10	9	11	10	9	11	10	47.4	47.4	47.4	32.384	289	289	0	55.491	44.3	47.4	43.3	6370999999.999999	2191300000	2571700000	1607999999.9999998	498740000	493780000	407720000	19	19	26	64	GLGVLNNTIKVIKSI;IEGLGVLNNTIKVIKSI;IISKISKVMTLE;IKNKIQDLPYEE;IQEPQNLKLTTKINGE;KGDIISTGTPAGVMLNKPNAIFLKDGDKVE;KGDIISTGTPAGVMLNKPNAIFLKDGDKVEME;LALIIGKNCKNISVEE;LRQNSSTSNMFIKIPE;MKIARLVHE;TYGFVKE				253	2503;3204;3531;3595;3904;4546;4547;5275;6083;6605;9929	True;True;True;True;True;True;True;True;True;True;True	2556;3282;3615;3681;3993;4649;4650;5384;6203;6760;10402	9389;9390;9391;9392;12093;12094;12095;12096;12097;12098;12099;12100;13201;13202;13203;13204;13205;13206;13435;13436;13437;13438;14511;14512;14513;14514;14515;14516;16861;16862;16863;16864;16865;16866;19501;19502;19503;19504;19505;22642;22643;22644;22645;22646;22647;24594;24595;37410;37411;37412
WP_012215736.1	WP_012215736.1	13	13	13	WP_012215736.1 hemerythrin domain-containing protein [Nitrosopumilus maritimus]	1	13	13	13	9	11	13	9	11	13	9	11	13	65	65	65	21.412	180	180	0	55.022	47.2	57.2	65	6369399999.999999	2127699999.9999998	2029999999.9999998	2211700000	741390000	657640000	738340000	18	17	29	64	DSYFPCVASHDSLKDE;FVDTIHHSREE;IHKFLVEHE;KIVFKCAE;KIVFKCAEE;LKNGEDIPFSDLTKITIVISE;LRADHIQVRRLE;NKFFDDAE;NKFFDDAEE;NKFFDDAEEKVLSE;QYRSIFAVVKKVE;SATDELRADHIQVRRLE;SCPWYQK				906	1273;2113;3424;4736;4737;5793;6065;7186;7187;7188;8017;8375;8396	True;True;True;True;True;True;True;True;True;True;True;True;True	1308;2159;3508;4840;4841;5908;6184;7390;7391;7392;8421;8422;8792;8813	5055;5056;5057;5058;5059;7918;7919;7920;7921;7922;7923;12873;12874;17600;17601;17602;17603;17604;17605;17606;17607;21501;21502;21503;21504;21505;22542;22543;22544;22545;22546;22547;22548;22549;22550;26794;26795;26796;26797;26798;26799;30142;30143;30144;30145;30146;30147;30148;30149;31502;31503;31572;31573;31574
WP_012215732.1	WP_012215732.1	21	21	21	WP_012215732.1 cache domain-containing protein [Nitrosopumilus maritimus]	1	21	21	21	20	19	18	20	19	18	20	19	18	41.8	41.8	41.8	64.381	574	574	0	97.583	41.8	37.6	39.2	6362099999.999999	2155100000	2121399999.9999998	2085599999.9999998	429140000	419900000	393880000	29	27	33	89	AGILKPITE;FHSFQLNE;FHSFQLNEFE;FVQSLDKSRIMKISLPVYSDSGKQE;KTASENLPGLAYRISSAFGSVNE;LSTSFDNMAKTLQE;NFKESLKDE;NIIKQQQDILLKFSE;NLPGLAYRISSAFGSVNE;NTPFNQKVDTFAVSE;QTPLLHHE;SETRGNTIASIIE;SKTSDSKLDDIFGEPVNAVFKINQYALPNTVVVDHSIYE;SLKDESETRGNTIASIIE;SLSNTLNCCLE;SRIDKLGNFAQNE;SVLPIIKKHE;TRGNTIASIIE;VRTNIQTNDE;VRTNIQTNDEIEE;VYLVNHNRMMISE				903	219;1821;1822;2137;5069;6186;7019;7143;7273;7492;7966;8526;8803;8837;8885;9009;9178;9765;10495;10496;10691	True;True;True;True;True;True;True;True;True;True;True;True;True;True;True;True;True;True;True;True;True	226;1865;1866;2183;5176;6308;7208;7347;7479;7705;8339;8948;9237;9272;9325;9459;9634;10233;10982;10983;11184	869;870;6941;6942;6943;6944;6945;6946;7992;7993;7994;18788;18789;18790;23031;23032;23033;26165;26166;26167;26168;26647;26648;26649;26650;27108;27109;27110;27834;29812;29813;29814;32041;32042;32043;33067;33068;33069;33070;33071;33072;33185;33373;33374;33375;33809;33810;33811;33812;34412;34413;34414;34415;34416;34417;36784;36785;39708;39709;39710;39711;39712;39713;40385;40386;40387;40388;40389
WP_238523173.1	WP_238523173.1	12	12	12	WP_238523173.1 thiolase domain-containing protein [Nitrosopumilus maritimus]	1	12	12	12	12	12	9	12	12	9	12	12	9	42.2	42.2	42.2	40.338	384	384	0	130.37	42.2	42.2	39.1	6345999999.999999	2203300000	2227300000	1915499999.9999998	417880000	381400000	380910000	22	27	23	72	DLGFFEKGKGVE;DLGFFEKGKGVEAVRE;GRTALNSDISINPSGGLKSKGHPIGATGVGQVVE;KFAKEHGGDYVE;KVCVLGAGSTKYGKLADSIADITTQASVAAIE;MEKVCVLGAGSTKYGKLADSIADITTQASVAAIE;RTVKDAKIGLTHNFGATGASCAVHVFQSV;SACGSGSVSFRE;VHDCFTIAE;VVDTEDLGFFE;VYDQLTGNAGE;VYDQLTGNAGERTVKDAKIGLTHNFGATGASCAVHVFQSV				1390	1102;1103;2649;4482;5141;6451;8283;8321;10191;10616;10681;10682	True;True;True;True;True;True;True;True;True;True;True;True	1135;1136;2708;4585;5250;6583;8698;8737;10669;11108;11173;11174;11175	4404;4405;4406;4407;4408;4409;4410;4411;4412;9964;9965;9966;9967;9968;9969;9970;9971;16645;16646;19022;19023;23951;23952;23953;23954;23955;31150;31151;31152;31153;31154;31155;31292;31293;31294;38516;38517;38518;38519;40135;40136;40137;40138;40139;40356;40357;40358;40359;40360;40361;40362;40363;40364;40365
WP_012215231.1	WP_012215231.1	13	13	13	WP_012215231.1 threonine ammonia-lyase [Nitrosopumilus maritimus]	1	13	13	13	12	12	10	12	12	10	12	12	10	63.4	63.4	63.4	42.742	402	402	0	98.967	60.2	61.7	44	6340599999.999999	2036599999.9999998	2112599999.9999998	2191400000	393440000	435320000	425930000	37	32	32	101	ALRKKDVQFTLLT;DLPDVDQVYLPIGGGGLAAGTLIAIKE;EIPCTIVMPKNASPAKVAATKGYGANVVLE;GVNYDESSAKAKE;IKKTPLIHSPTFSE;IVDVITLANANIVE;KKQGVVAASAGNHAQGVALASALE;KNPNVQVIGVQSRSFPSMYE;MEPTFDE;SVKQGSITASGGARTIADGISVKVPGQLTFSVINE;TGATMIHAFDDPQIIAAQGVIGLE;TQGKEQADALIE;VVHDRLSSNVNAGSASVTMNLE				628	415;1136;1476;2749;3583;4205;4770;4936;6460;9172;9418;9739;10623	True;True;True;True;True;True;True;True;True;True;True;True;True	430;1169;1516;2810;3669;4302;4874;5042;6592;9628;9881;10206;11115	1680;1681;1682;1683;1684;1685;4553;4554;4555;4556;4557;4558;5838;5839;10355;13398;13399;13400;15626;15627;15628;15629;17752;17753;17754;17755;18343;18344;18345;18346;18347;18348;23983;23984;34393;34394;35349;35350;35351;35352;35353;35354;36696;36697;36698;36699;40155;40156;40157;40158
WP_012214612.1	WP_012214612.1	23	23	23	WP_012214612.1 translation initiation factor IF-2 [Nitrosopumilus maritimus]	1	23	23	23	19	19	21	19	19	21	19	19	21	49.9	49.9	49.9	65.783	593	593	0	186.98	45.2	45.4	49.9	6327199999.999999	2102899999.9999998	2272000000	1952299999.9999998	250730000	263930000	218410000	27	36	36	99	AFYRVKDFKSE;AGGITQHIGASFLPTETIKE;DKVIYSLIDNYNAWVEE;DSIVVAKRDGVIVTKPKALLLPKALDE;GVLPGSTLYVARNDDE;IAIVPISARSGVGIPE;ISHIKIFE;KDPRGIVLE;LEGVLPGSTLYVARNDDE;MKSMFVDTE;MLRRSQVPVAKADIGPVNRRDVIE;MRDPRDKFKPTPQVDAAAGLKIASPE;NKVPGILVIDTPGHE;QSENKVPGILVIDTPGHE;TCGPLYKKLE;TNGIILKCDTIGSLE;TSFISQAIKE;VACSVQDVTIGRQIFE;VACSVQDVTIGRQIFEEE;VFYTFPPSHE;VGLGQTANIILIDGSIKKE;VTKYTNLIE;VTKYTNLIESE				188	193;208;1073;1253;2743;3012;4021;4445;5440;6645;6695;6794;7220;7939;9274;9702;9790;9957;9958;10143;10169;10570;10571	True;True;True;True;True;True;True;True;True;True;True;True;True;True;True;True;True;True;True;True;True;True;True	199;215;1106;1288;2804;3082;4114;4546;5551;6803;6859;6968;7425;8298;9733;10169;10259;10430;10431;10617;10643;11062;11063	772;773;774;822;823;824;825;826;827;4306;4307;4995;4996;4997;10338;11421;11422;11423;14958;14959;14960;16506;16507;16508;20158;20159;20160;24734;24735;24736;24937;24938;24939;24940;24941;25345;25346;25347;25348;26918;26919;29689;29690;34820;34821;34822;34823;36576;36577;36578;36899;36900;37515;37516;37517;37518;37519;37520;38282;38283;38284;38412;38413;38414;39981;39982;39983;39984
WP_012216009.1	WP_012216009.1	14	14	14	WP_012216009.1 hypothetical protein [Nitrosopumilus maritimus]	1	14	14	14	12	13	13	12	13	13	12	13	13	37.4	37.4	37.4	41.997	374	374	0	116.59	33.7	37.4	35.6	6302899999.999999	1867299999.9999998	2276600000	2159000000	461020000	588470000	569490000	25	22	23	70	DKLTVGGSGFGSSE;DKLTVGGSGFGSSEHVIE;DLEQIIDLAGDRNAAIFE;FFTWYRQNDKPE;FKNQIQMLN;FLEKSFE;ISWSTSDFVGGSEE;KIGLVINSPNQSVTLQE;LFVGVYDKIKE;QIIDLAGDRNAAIFE;RLDHYVCNAGLFDE;RLDHYVCNAGLFDENGNPKSGWNE;SQFRYYE;VGEDKLTVGGSGFGSSEHVIE				1099	1063;1064;1098;1769;1878;1913;4096;4656;5542;7787;8196;8197;8968;10152	True;True;True;True;True;True;True;True;True;True;True;True;True;True	1096;1097;1131;1813;1922;1923;1958;4191;4759;5653;8067;8068;8611;8612;9414;10626	4279;4280;4281;4282;4390;4391;4392;4393;4394;4395;6758;6759;6760;6761;6762;7136;7137;7138;7139;7140;7257;7258;7259;15252;15253;17335;17336;17337;20500;20501;20502;20503;20504;29015;29016;29017;29018;29019;29020;30844;30845;30846;30847;30848;30849;30850;30851;30852;30853;33664;33665;33666;38355;38356;38357
WP_012215628.1	WP_012215628.1	24	24	24	WP_012215628.1 SMC family ATPase [Nitrosopumilus maritimus]	1	24	24	24	22	22	23	22	22	23	22	22	23	41	41	41	78.458	693	693	0	176.93	37.4	37.5	39.2	6289999999.999999	2234400000	1850399999.9999998	2205200000	205260000	191460000	207070000	39	44	45	128	ATLRAHSISSKEE;FINLKKSVNE;FSEKLQSARDAE;IAAGERKQFGE;ISQIDSHAKTIFE;IVGDEKIE;KISKGVEQIKIFE;KLKVASIVQQGE;KQMKLSNIDQQIGAILE;KTRDISIICNSKSEE;LGDFLAHSDTKLE;LKTLQDQIILKE;LKTLQDQIILKEKE;LLNAIIGIDKLDVASE;LNAIINAKPKEFKE;NIQKIPSTNNSNLIE;NKQKQLQSEVEE;QGSRVTLLN;SETKGFDEQE;SIRSRIGYDDTHIDILSRE;SKIQKVEQAVEE;SSEQGSRVTLLN;TEAPKIDKLNQLE;VEKAIGLDFE				851	574;1842;2028;2985;4066;4215;4719;4823;4978;5116;5554;5829;5830;5892;5952;7162;7213;7766;8525;8724;8771;9032;9336;10063	True;True;True;True;True;True;True;True;True;True;True;True;True;True;True;True;True;True;True;True;True;True;True;True	599;1886;2073;3055;4161;4312;4823;4927;5085;5225;5665;5944;5945;6008;6071;7366;7418;8038;8947;9155;9204;9483;9795;10537	2365;2366;2367;7003;7004;7005;7006;7007;7008;7645;7646;7647;7648;7649;7650;11315;11316;11317;11318;11319;11320;15116;15117;15118;15119;15120;15661;15662;15663;17542;17543;17544;17948;17949;17950;17951;18462;18463;18464;18465;18466;18934;18935;18936;20550;20551;20552;20553;21629;21630;21631;21632;21633;21634;21635;21636;21637;21864;21865;21866;22094;22095;22096;22097;22098;22099;26713;26714;26715;…
WP_012215956.1	WP_012215956.1	17	17	17	WP_012215956.1 glutamine-hydrolyzing GMP synthase [Nitrosopumilus maritimus]	1	17	17	17	16	15	16	16	15	16	16	15	16	43.8	43.8	43.8	56.18	507	507	0	84.851	40.4	40.2	43.6	6200399999.999999	2248300000	1766299999.9999998	2185700000	314200000	313690000	322560000	30	32	35	97	AEEIPPGFQVIGHTE;EFVNVFTE;ELQKHNPKGIIFSGGPSSVYSSDAPVPE;FVNVFTE;GFIDSAVE;GFIDSAVEKISKIE;IEDVTWVTYTISSKPPATIEPQ;ILEPLRE;KNGPFKWLAQGTLYPDVIE;KSVYGIQFHPE;LQKHNPKGIIFSGGPSSVYSSDAPVPE;SAKAAAIASDE;SGVSKGPADVIKSHHNVGGLPDWLNLE;SVRAWMSHGDE;VRMIAKILEVPE;VTPTKLQISKVASKIVE;YGSSLLTIDNDKDLLNGVGE				1058	139;1444;1541;2131;2292;2293;3196;3660;4915;5061;6043;8341;8643;9188;10487;10580;10877	True;True;True;True;True;True;True;True;True;True;True;True;True;True;True;True;True	143;1482;1582;2177;2341;2342;3274;3746;5019;5168;6162;8757;9067;9644;10974;11072;11374	550;551;552;553;5737;6016;6017;6018;7978;7979;7980;8564;8565;8566;8567;8568;8569;8570;8571;12064;12065;12066;12067;12068;13673;13674;13675;18273;18274;18275;18760;18761;18762;18763;18764;22457;22458;22459;22460;31354;31355;31356;32460;32461;32462;32463;32464;34448;34449;34450;34451;34452;34453;39676;39677;39678;39679;39680;39681;40006;40007;41094;41095;41096
WP_012215750.1	WP_012215750.1	20	20	20	WP_012215750.1 hypothetical protein [Nitrosopumilus maritimus]	1	20	20	20	15	13	14	15	13	14	15	13	14	41	41	41	45.866	398	398	0	84.997	38.4	31.9	29.9	6198199999.999999	1772199999.9999998	1816299999.9999998	2609600000	364670000	382370000	373440000	33	25	26	84	ALFGQLSVE;DLKRLKGE;DLKRLKGEKVFADNE;ELIHSTQE;FAEALFGQLSVE;FKFPELE;FVRDLFDAVAKE;GMAGFAIE;ISSLAVKAKE;ITKDVVPQFKE;KIKDFLGIEVPNNIE;KLHQINKDAAMQVNKINEE;LAGIILE;LEDLKRLKGE;LEDLKRLKGEKVFADNE;LKDPQLYLSKLSQ;NVNSGYTGGIKMAVLE;NVNSGYTGGIKMAVLEE;SKEFVRDLFDAVAKE;TVNMLAE				914	396;1120;1121;1530;1644;1864;2139;2570;4077;4127;4677;4808;5245;5430;5431;5746;7533;7534;8751;9882	True;True;True;True;True;True;True;True;True;True;True;True;True;True;True;True;True;True;True;True	411;1153;1154;1571;1687;1908;2185;2624;4172;4222;4780;4912;5354;5541;5542;5859;7747;7748;9184;10353	1605;1606;1607;1608;4485;4486;4487;4488;4489;4490;4491;4492;5983;6334;7089;7090;7091;7998;7999;8000;8001;8002;9654;15158;15159;15160;15352;17390;17391;17895;17896;17897;17898;17899;17900;19395;20132;20133;20134;20135;21332;21333;21334;21335;21336;21337;27976;27977;27978;27979;32877;32878;37196;37197;37198
WP_012215062.1	WP_012215062.1	14	14	14	WP_012215062.1 nitrite/sulfite reductase [Nitrosopumilus maritimus]	1	14	14	14	11	12	13	11	12	13	11	12	13	36	36	36	67.563	602	602	0	143.83	31.6	31.7	35.5	6185499999.999999	2035999999.9999998	2207900000	1941599999.9999998	374980000	447780000	466070000	23	25	28	76	ADNFAKTVKLFRQGKYDE;DDLPRLYSKLLE;EDPDFYLDYGSDTSYHTKTGKGE;EDPDFYLDYGSDTSYHTKTGKGECAA;IGLAKSGALTMTAPIGCSGTTSCNLALTNSHRLAKE;IKRPIRVSDE;IQRKFLE;IYPHQIE;KFQNLVLKE;QYSIGSAHITTRE;RAVVRATQSVITQLDVDHTPDEIKRPIRVSDE;SGTGTPDGYARWLKTNTE;TQKQSDYRTAYITLE;TVSDLKQSPADSPKHKINWARIEE				507	109;826;1413;1414;3366;3611;3926;4310;4523;8018;8039;8634;9745;9890	True;True;True;True;True;True;True;True;True;True;True;True;True;True	113;857;1450;1451;3446;3697;4015;4410;4626;8423;8424;8449;9058;10212;10361;10362	449;450;3372;3373;3374;5660;5661;12662;12663;12664;12665;12666;12667;13502;13503;13504;13505;13506;13507;14624;14625;14626;14627;15998;15999;16000;16779;16780;30150;30151;30152;30153;30154;30155;30156;30259;30260;30261;30262;30263;30264;32429;32430;32431;32432;32433;32434;36711;36712;36713;36714;36715;36716;37220;37221;37222;37223;37224;37225;37226;37227
WP_012215973.1	WP_012215973.1	12	12	12	WP_012215973.1 hypothetical protein [Nitrosopumilus maritimus]	1	12	12	12	10	8	10	10	8	10	10	8	10	71.3	71.3	71.3	18.955	164	164	0	62.637	62.2	53.7	65.2	6177499999.999999	2198900000	2009799999.9999998	1968799999.9999998	800100000	710180000	778490000	19	19	14	52	AIKRFNQAWQSGQM;IGPEYIKQQTKMIE;KFLKTSGDDSIMAYQE;LLKKVSSSWE;LLKKVSSSWESTWEE;NIFKETNIE;SIKKFNEQWE;SLAQWQKATNE;TLMTYHDACQKAVE;TLMTYHDACQKAVESDAE;YIKQQTKMIE;YNSALNGWKE				1069	285;3382;4516;5878;5879;7137;8689;8818;9653;9654;10905;10991	True;True;True;True;True;True;True;True;True;True;True;True	294;3465;4619;5994;5995;7341;9119;9252;10119;10120;11403;11493;11494	1135;1136;1137;1138;1139;1140;12720;12721;16752;16753;16754;16755;16756;16757;21819;21820;21821;26628;26629;26630;32647;33130;33131;33132;36389;36390;36391;36392;36393;36394;36395;36396;36397;36398;36399;41218;41515;41516;41517;41518;41519
WP_012216150.1	WP_012216150.1	2	2	2	WP_012216150.1 universal stress protein [Nitrosopumilus maritimus]	1	2	2	2	2	2	2	2	2	2	2	2	2	33.6	33.6	33.6	14.834	140	140	0	49.801	33.6	33.6	33.6	6156099999.999999	1660399999.9999998	1789799999.9999998	2706000000	1176100000	1589699999.9999998	1413400000	10	6	7	23	AFLGSTSNYVMHKTKIPVLVVK;GKFSKILVPLDGSANATRGLDRAIE				1188	185;2426	True;True	190;2478	731;732;733;734;735;736;9065;9066;9067;9068;9069;9070;9071
WP_238523198.1	WP_238523198.1	16	16	16	WP_238523198.1 rhodanese-like domain-containing protein [Nitrosopumilus maritimus]	1	16	16	16	16	13	15	16	13	15	16	13	15	64.6	64.6	64.6	30.16	268	268	0	131.53	64.6	60.4	64.6	6141599999.999999	2275800000	1749999999.9999998	2115899999.9999998	333090000	349480000	344110000	41	36	37	114	DANYWDLSAE;DDYKKDHISTAVNLPLANLLSDDSPE;DDYKKDHISTAVNLPLANLLSDDSPERVVKLVNSMGIDDE;DMKRLLDNRGVSGNTE;HSMNLQSDILATSDYLE;IRDKSVRVIDVRRE;RDDVILIDNRE;RVVKLVNSMGIDDE;SAKERDDVILIDNRE;SDSDTPDIQSKE;SDSDTPDIQSKEHSMNLQSDILATSDYLE;SGNITTDVDSLRSE;TTYSNWKSLGLE;TTYSNWKSLGLESDSDTPDIQSKE;WKNLQKPTAKQE;YLGHSDVSLLE				1404	782;846;847;1167;2944;3944;8049;8300;8345;8443;8444;8624;9848;9849;10729;10941	True;True;True;True;True;True;True;True;True;True;True;True;True;True;True;True	812;878;879;1200;3012;3013;4033;8459;8715;8761;8861;8862;9048;10319;10320;11224;11441	3185;3186;3187;3451;3452;3453;3454;3455;3456;3457;3458;3459;4676;4677;4678;11156;11157;11158;11159;11160;11161;14686;14687;14688;14689;14690;30298;30299;30300;30301;30302;31205;31206;31207;31208;31209;31210;31365;31366;31367;31368;31369;31370;31371;31372;31744;31745;31746;31747;32406;32407;32408;37077;37078;37079;37080;37081;37082;40516;40517;40518;40519;40520;40521;40522;40523;41330;41331
WP_012214459.1	WP_012214459.1	13	13	13	WP_012214459.1 translation initiation factor IF-2 subunit gamma [Nitrosopumilus maritimus]	1	13	13	13	9	12	12	9	12	12	9	12	12	45.2	45.2	45.2	45.282	420	420	0	57.372	30.2	44.8	35.5	6107899999.999999	2004999999.9999998	2178400000	1924499999.9999998	299850000	334950000	363360000	26	27	27	80	ALANYQDITKFVKGSHAAKAPIIPISAQSGLNVDALIGSIE;DIKVQPIQTGE;GGNVALSRRIDE;IEIKPGILNE;IELRRPACIFE;IKPGILNE;ITSLGTAAGIVE;KKKNYEPLVTE;LRRPACIFE;LSRVVSFVDSPGHE;NSTKLKLDVTLFDSAVGTTE;RWRLIGAGIVG;SVKPGGLVAIGTKLDPSMTRSDSFIGSVIGKPGTLPE				70	381;1013;2328;3213;3233;3605;4167;4761;6087;6172;7453;8304;9171	True;True;True;True;True;True;True;True;True;True;True;True;True	395;1046;2377;3291;3311;3691;4263;4865;6207;6293;7666;8719;9627	1546;4097;4098;4099;8695;8696;8697;8698;8699;8700;12137;12138;12139;12140;12209;13475;13476;13477;15482;15483;15484;15485;17702;17703;17704;17705;17706;17707;22660;22661;22662;22663;22969;22970;22971;22972;22973;27710;27711;31221;31222;31223;31224;31225;34389;34390;34391;34392
WP_012215425.1	WP_012215425.1	4	4	4	WP_012215425.1 hypothetical protein [Nitrosopumilus maritimus]	1	4	4	4	3	3	4	3	3	4	3	3	4	51.3	51.3	51.3	9.0079	78	78	0	29.417	42.3	42.3	51.3	6097999999.999999	2358600000	1750099999.9999998	1989299999.9999998	1265900000	857150000	969990000	7	9	8	24	IGIDSESKE;IGTDDVE;KFSSMLKE;MHDTEPDTFVYQTWPE				744	3351;3395;4533;6524	True;True;True;True	3431;3479;4636;6669;6670	12613;12614;12615;12768;16811;16812;16813;16814;24254;24255;24256;24257;24258;24259
WP_012215675.1	WP_012215675.1	6	6	6	WP_012215675.1 HTH-type transcriptional regulator LysM [Nitrosopumilus maritimus]	1	6	6	6	6	6	5	6	6	5	6	6	5	56.1	56.1	56.1	15.249	139	139	0	25.927	56.1	56.1	53.2	6072799999.999999	2117099999.9999998	2173100000	1782699999.9999998	866910000	944200000	895880000	18	17	14	49	INNSIDALRKIPGVVDTNTVIILRKVV;ITGQYDITTIMSASSIAE;KIIGYLKE;KIIGYLKEDSRE;MYKDNVDE;SFVDIGKKLKLSE				879	3831;4117;4663;4664;6872;8570	True;True;True;True;True;True	3919;4212;4766;4767;7052;7053;8994	14274;14275;14276;14277;15316;15317;15318;17352;17353;17354;17355;17356;17357;25629;25630;25631;25632;25633;25634;25635;32199;32200;32201;32202;32203;32204;32205;32206
WP_012215379.1	WP_012215379.1	7	7	7	WP_012215379.1 hypothetical protein [Nitrosopumilus maritimus]	1	7	7	7	7	7	6	7	7	6	7	7	6	54.5	54.5	54.5	14.635	132	132	0	72.711	54.5	54.5	54.5	6054599999.999999	2390800000	2102999999.9999998	1560799999.9999998	512160000	517410000	414870000	17	19	22	58	GLTPYEGDE;GLTPYEGDETRLQSFLDFVSKASIRKE;IFTDVSKKMTGT;IRFAGIVDKDGQLISGGFKE;SEIRFAGIVDKDGQLISGGFKE;TRLQSFLDFVSKASIRKE;TSPDGLNLYAE				717	2552;2553;3311;3951;8486;9771;9802	True;True;True;True;True;True;True	2605;2606;2607;3389;3390;4040;8907;10240;10271;10272	9584;9585;9586;9587;9588;9589;9590;9591;9592;9593;9594;9595;9596;9597;12450;12451;12452;12453;12454;12455;12456;12457;14707;14708;14709;14710;14711;14712;14713;14714;14715;31895;31896;31897;36819;36820;36935;36936;36937;36938;36939;36940
WP_012216144.1	WP_012216144.1	4	4	4	WP_012216144.1 Lrp/AsnC ligand binding domain-containing protein [Nitrosopumilus maritimus]	1	4	4	4	4	4	4	4	4	4	4	4	4	38.8	38.8	38.8	9.5958	85	85	0	42.092	38.8	38.8	38.8	6053499999.999999	2031899999.9999998	1954599999.9999998	2066999999.9999998	792080000	692660000	791650000	20	22	20	62	PTAYVLLNSDLGSDE;PTAYVLLNSDLGSDESIINE;VKQILTDE;VKQILTDEDVTYE				1182	7660;7661;10317;10318	True;True;True;True	7880;7881;10796;10797	28466;28467;28468;28469;28470;28471;28472;28473;28474;28475;39027;39028;39029;39030;39031;39032;39033;39034
WP_012215784.1	WP_012215784.1	10	10	10	WP_012215784.1 S-methyl-5-thioadenosine phosphorylase [Nitrosopumilus maritimus]	1	10	10	10	10	9	9	10	9	9	10	9	9	65.8	65.8	65.8	29.043	263	263	0	89.643	65.8	63.1	59.7	6026599999.999999	2291500000	1967499999.9999998	1767599999.9999998	473870000	431370000	404390000	24	24	24	72	AQICYASISTVTDYDVWAEKPVTAKE;DGRVIHISVADPFCPE;IGIFGGTGIYDSGLLE;KIPKDRSCSCAKALE;LAPGHFVLPTQFLDFTKSRDGSFSE;LGVTRIIAPSAVGSLKEE;LIEKIPKDRSCSCAKALE;LQSSITE;SKFYRTTGADIIGMTLVPE;VTDSLDMNIHKDCTYVCIEGPRFSTKAE				939	481;966;3353;4700;5283;5630;5668;6062;8759;10550	True;True;True;True;True;True;True;True;True;True	500;999;3433;4804;5392;5742;5781;6181;9192;11040	1927;1928;1929;3910;3911;3912;3913;3914;3915;12619;12620;17469;17470;17471;17472;17473;17474;17475;17476;19542;19543;19544;19545;19546;19547;20796;20797;20798;20799;20800;20801;21023;21024;21025;21026;21027;21028;22534;22535;32903;32904;32905;39883;39884;39885;39886
WP_012215350.1	WP_012215350.1	17	17	17	WP_012215350.1 cysteine--tRNA ligase [Nitrosopumilus maritimus]	1	17	17	17	16	13	14	16	13	14	16	13	14	42.2	42.2	42.2	53.319	462	462	0	103.91	42.2	31.6	35.7	6009599999.999999	2384800000	2472400000	1152400000	816980000	841340000	840380000	29	28	22	79	ADQIRDKLNE;AISTKYIE;AKNNPLDFAVWKFSDVEPLWDSPWGKGRPGWHIE;CSAMSTKYLGE;FIQNFTDVDDKIINRAQAE;IAYVSKNGVYFAVSKFPE;IDTMIENRE;IEFIQNFTDVDDKIINRAQAE;KLGSEFDKALE;LIDHKGKTIWMKKE;MKLQDTLSNAEQE;NFDIHGGGRDLIFPHHE;NFDIHGGGRDLIFPHHENE;NLTKWRQAE;NSEKVGSIVE;NTSAEAISTKYIE;VDEAKNNPLDFAVWKFSDVE				705	111;315;354;711;1848;3067;3176;3198;4799;5658;6624;7006;7007;7286;7404;7495;10000	True;True;True;True;True;True;True;True;True;True;True;True;True;True;True;True;True	115;327;367;368;740;1892;3139;3252;3276;4903;5771;6780;7195;7196;7492;7615;7709;10474	454;455;456;457;458;459;1265;1266;1267;1431;1432;1433;2903;2904;7029;7030;7031;7032;7033;7034;11610;11996;12071;12072;12073;17856;17857;20989;20990;20991;20992;24661;24662;24663;26119;26120;26121;26122;26123;27157;27158;27159;27160;27161;27162;27543;27544;27545;27848;27849;27850;37678;37679
WP_012215499.1	WP_012215499.1	5	5	5	WP_012215499.1 antibiotic biosynthesis monooxygenase [Nitrosopumilus maritimus]	1	5	5	5	5	5	5	5	5	5	5	5	5	47.9	47.9	47.9	10.835	94	94	0	38.655	47.9	47.9	47.9	5999199999.999999	1457699999.9999998	2195800000	2345700000	281650000	369870000	609510000	29	27	14	70	DDFKSWFSE;HEKLHPQGHSYMSEPPQRKTYTVAAE;KLHPQGHSYMSEPPQRKTYTVAAE;TFIKMHNSPE;TFIKMHNSPEHE				790	813;2850;4807;9386;9387	True;True;True;True;True	844;2915;4911;9846;9847;9848	3316;3317;3318;10799;10800;10801;10802;10803;10804;10805;10806;10807;10808;10809;10810;10811;10812;17886;17887;17888;17889;17890;17891;17892;17893;17894;35241;35242;35243;35244;35245;35246;35247;35248;35249;35250;35251;35252;35253
WP_012215786.1	WP_012215786.1	8	8	8	WP_012215786.1 hypothetical protein [Nitrosopumilus maritimus]	1	8	8	8	6	7	7	6	7	7	6	7	7	52.3	52.3	52.3	15.265	132	132	0	38.299	47	52.3	52.3	5977699999.999999	2018499999.9999998	2022899999.9999998	1936299999.9999998	847480000	763940000	698660000	16	20	20	56	CLDEKIVPLTVKDYQVE;DDKHWSFLIDDNVNKAVE;DDKHWSFLIDDNVNKAVEI;EKQLGIEE;KIVPLTVKDYQVE;KQLGIEE;NGEIKHECLDE;TCKHQPVYFGVVNINIDE				941	700;819;820;1513;4740;4976;7052;9277	True;True;True;True;True;True;True;True	729;850;851;1554;4844;5083;7245;9736	2868;2869;3345;3346;3347;3348;3349;3350;3351;3352;3353;5935;5936;5937;5938;5939;5940;17612;17613;17614;17615;17616;18457;26321;26322;34831;34832;34833;34834;34835
WP_012214500.1	WP_012214500.1	5	5	5	WP_012214500.1 metal-dependent transcriptional regulator [Nitrosopumilus maritimus]	1	5	5	5	3	5	4	3	5	4	3	5	4	30	30	30	16.88	150	150	0	25.123	24.7	30	30	5970799999.999999	1960499999.9999998	2145299999.9999998	1865099999.9999998	627220000	836490000	788160000	11	16	8	35	GQTIGSSMMRNSRLLE;MDVLDEE;TLFVGTAE;VLMDSALKVDIDE;VLMDSALKVDIDEE				103	2625;6427;9623;10367;10368	True;True;True;True;True	2684;6556;6557;10089;10846;10847	9846;9847;9848;9849;9850;9851;23872;23873;23874;23875;36258;36259;39209;39210;39211;39212;39213;39214;39215
WP_012214854.1	WP_012214854.1	25	25	25	WP_012214854.1 beta-propeller domain-containing protein [Nitrosopumilus maritimus]	1	25	25	25	22	19	19	22	19	19	22	19	19	40.4	40.4	40.4	84.682	741	741	0	109.54	31.7	34.7	30.4	5955399999.999999	2130299999.9999998	1816099999.9999998	2008999999.9999998	395400000	371070000	394740000	40	32	29	101	ASSLFGGGFYDTRSIRTMVVAE;DHVIGIGRDTKVDE;FFEGTNDIKQISSQEE;FKSDDGGSDYSTTNVQVE;GTNDIKQISSQEE;IKSIQNDSSLNSSE;IKSIQNDSSLNSSEQWVKISE;INTIKLE;IVYVDKSASE;IVYVDKSASEFFE;LFEKIRE;LKIPGFSNYLHPFDE;NDRVQQLGVKVALFNVADVSNPKVLDDFVIGDRSSHSE;NNFYLTYQQNMPFGYYE;NRKTIIHKISIDE;NSSRDRFYDVIVPLLPNDIQDE;NTGKFIDYLEEPMME;QLNIVGE;QWVKISE;SAMFDSVE;SGDRFRVATTIE;SVAVSAPQAE;YDAKIQE;YDAKIQEE;YVAKGTVPGRLLNQFSMDE				366	544;989;1754;1883;2689;3617;3618;3858;4295;4296;5512;5767;6973;7323;7384;7450;7476;7879;8009;8367;8588;9139;10790;10791;11086	True;True;True;True;True;True;True;True;True;True;True;True;True;True;True;True;True;True;True;True;True;True;True;True;True	567;1022;1798;1928;2748;3703;3704;3947;4395;4396;5623;5881;7160;7533;7595;7663;7689;8204;8205;8409;8784;9012;9592;11286;11287;11590	2243;2244;2245;4011;4012;4013;4014;4015;4016;6696;6697;6698;7159;7160;7161;10104;13516;13517;13518;13519;13520;13521;14375;14376;14377;15946;15947;15948;15949;15950;15951;20408;20409;20410;21414;21415;21416;21417;25985;27290;27483;27484;27485;27486;27487;27695;27696;27697;27774;27775;27776;29414;29415;30116;30117;31471;31472;32261;32262;32263;32264;32265;34269;34270;34271;34272;40796;40797;40798;…
WP_012214810.1	WP_012214810.1	7	7	7	WP_012214810.1 50S ribosomal protein L18e [Nitrosopumilus maritimus]	1	7	7	7	7	7	7	7	7	7	7	7	7	99.1	99.1	99.1	12.349	115	115	0	31.022	99.1	99.1	99.1	5954199999.999999	2060799999.9999998	1898799999.9999998	1994599999.9999998	1678799999.9999998	1271200000	1318400000	14	20	16	50	LIEQNPTGKGVVLLG;NDTVVFPGKVLGTGNVPHKITLCSFSISNSAATKIIE;NGGKLISYSE;NGGKLISYSELIE;QNPTGKGVVLLG;TNQVVIRMAKDLKSASAKNDAPIWAKLAE;YALKPSIARRDINLNKIAKLTKE				337	5670;6980;7064;7065;7908;9719;10771	True;True;True;True;True;True;True	5783;7167;7257;7258;7259;8252;8253;10186;11267	21031;21032;21033;26017;26018;26019;26020;26354;26355;26356;26357;26358;26359;26360;29554;29555;29556;29557;29558;29559;36632;36633;36634;36635;36636;36637;36638;36639;40671;40672;40673;40674;40675;40676
WP_012215762.1	WP_012215762.1	11	11	11	WP_012215762.1 isocitrate/isopropylmalate family dehydrogenase [Nitrosopumilus maritimus]	1	11	11	11	10	10	9	10	10	9	10	10	9	47.5	47.5	47.5	37.744	343	343	0	49.562	43.1	47.5	39.7	5871599999.999999	1801499999.9999998	1952699999.9999998	2117399999.9999998	465760000	497700000	592560000	21	19	19	59	AAHGSAPQFAGQNKVNPTATVLSGAWMADYLGE;AGSEQWDKNGRKDASYIPDVTMKILE;AGSEQWDKNGRKDASYIPDVTMKILEE;GKAVTWDIGGDASTTQMTDAIITYAKE;GLYTGVE;IYIDNMAQQMVIATE;RDVRDAIFAATE;RDVRDAIFAATEQVINE;SKKAAVMKGDGIGPE;TQKAVEGTDIE;VVDSMLRVLKE				921	16;238;239;2416;2566;4303;8065;8066;8772;9743;10615	True;True;True;True;True;True;True;True;True;True;True	17;245;246;2468;2620;4403;8475;8476;9205;10210;11107	67;68;69;70;71;72;939;940;941;9015;9016;9017;9018;9019;9020;9021;9022;9023;9638;9639;9640;15977;15978;30364;30365;30366;30367;30368;30369;30370;30371;30372;32950;32951;32952;32953;32954;36706;36707;36708;40130;40131;40132;40133;40134
WP_012215932.1	WP_012215932.1	10	10	10	WP_012215932.1 threonine synthase [Nitrosopumilus maritimus]	1	10	10	10	9	10	10	9	10	10	9	10	10	53.7	53.7	53.7	43.782	404	404	0	68.228	51.7	53.7	53.7	5834299999.999999	1804599999.9999998	2070999999.9999998	1958699999.9999998	424620000	490770000	556190000	20	22	22	64	FGLSAVGCASTGNLASATAAHAAKGGFPCHVFAPSNIE;GIFTEPAGGVSVSVLQKMVE;HTYWRYFE;ILDAILLLAKTE;LLPIENKSNIVSIDAGLTPLTKAE;NLGKALDLNNLYIKNDSVNPTFSFKDRPAGVAISKAKE;QGKIDKNDKVVCYVTGNGLKATE;QYNGFAEE;TAFKYICDDCFGPLDVKYDFPTVTKDTFSNRE;VLEKPNVLKADISE				1039	1806;2370;2955;3646;5898;7238;7751;8016;9238;10339	True;True;True;True;True;True;True;True;True;True	1850;2421;3024;3732;6014;7443;8013;8014;8419;8420;9696;10818	6880;6881;6882;6883;6884;8860;8861;8862;8863;11202;11203;11204;13628;13629;13630;21884;21885;21886;21887;21888;21889;26981;26982;26983;26984;28844;28845;28846;28847;28848;28849;28850;28851;28852;28853;30139;30140;30141;34646;34647;34648;34649;34650;39109;39110;39111;39112;39113;39114
WP_012215288.1	WP_012215288.1	5	5	5	WP_012215288.1 hypothetical protein [Nitrosopumilus maritimus]	1	5	5	5	5	5	5	5	5	5	5	5	5	27.9	27.9	27.9	23.828	215	215	0	49.746	27.9	27.9	27.9	5815000000	2008499999.9999998	1780799999.9999998	2025699999.9999998	549700000	509170000	487970000	14	15	12	41	DFTSDGE;DFTSDGERKSLPE;LHRTQLVSAWDSLNDSE;LRGSSISSQMAMAKME;TKHKVCGDRLCTPE				662	911;912;5644;6075;9562	True;True;True;True;True	944;945;5757;6194;6195;10026	3721;3722;3723;3724;3725;3726;3727;3728;3729;20855;20856;20857;20858;20859;20860;22595;22596;22597;22598;22599;22600;22601;22602;36004;36005;36006;36007;36008;36009;36010;36011;36012;36013
WP_012215704.1	WP_012215704.1	15	15	15	WP_012215704.1 SDR family oxidoreductase [Nitrosopumilus maritimus]	1	15	15	15	14	14	14	14	14	14	14	14	14	72.5	72.5	72.5	30.228	276	276	0	111.74	58.3	72.5	58.3	5768100000	1716399999.9999998	2054699999.9999998	1996999999.9999998	357580000	357680000	372390000	31	27	33	91	ASLALAKDGYHTFASMRDTSKAGE;ASLALAKDGYHTFASMRDTSKAGELE;DVSVDDFRKQFE;FEKYMSKE;GLGECLRYE;LGQFGIKTTLIE;LGQFGIKTTLIEPGVIKTNFFE;MLPRYVVGTDAAMFME;MQKVALVTGSSSGIGLE;NAAKKDNLPIEVIE;PGVIKTNFFE;SMKIPDSKTDPKYKE;TNFFSIVRIIQE;VIIKAIHDDE;VTPIMRNQNSGSIINISSVAGRMGLPGSPAYISSKFALE				897	538;539;1332;1736;2498;5607;5608;6687;6785;6890;7633;8908;9700;10237;10578	True;True;True;True;True;True;True;True;True;True;True;True;True;True;True	561;562;1367;1780;2551;5719;5720;6851;6959;7073;7850;9349;10167;10715;11070	2229;2230;2231;2232;2233;2234;2235;5310;5311;5312;5313;5314;5315;6641;6642;6643;6644;9370;9371;9372;20710;20711;20712;20713;20714;20715;20716;20717;24899;24900;24901;25311;25312;25313;25709;25710;25711;25712;25713;28332;28333;28334;33458;33459;33460;33461;33462;33463;33464;33465;36568;36569;36570;38690;38691;38692;38693;38694;40004
WP_012215752.1	WP_012215752.1	6	6	6	WP_012215752.1 MULTISPECIES: hypothetical protein [Nitrosopumilus]	1	6	6	6	6	6	6	6	6	6	6	6	6	98.2	98.2	98.2	6.4414	56	56	0	19.935	98.2	98.2	98.2	5754300000	1951499999.9999998	1921899999.9999998	1880999999.9999998	1329000000	1389300000	1341700000	11	6	9	26	DEIALLRSE;IALLRSE;ISMIKKGNDIDSIID;RVAKLEDE;SSEAETIYE;VDILKRALRNKIARHE				916	858;3025;4044;8284;9030;10006	True;True;True;True;True;True	890;3095;4137;4138;4139;8699;9481;10480	3496;3497;3498;11469;11470;11471;11472;11473;11474;15034;15035;15036;15037;15038;15039;15040;15041;15042;15043;15044;15045;15046;15047;31156;31157;31158;33892;33893;33894;33895;37704;37705;37706
WP_012215302.1	WP_012215302.1	21	21	21	WP_012215302.1 CTP synthase (glutamine hydrolyzing) [Nitrosopumilus maritimus]	1	21	21	21	19	20	20	19	20	20	19	20	20	40.5	40.5	40.5	59.031	533	533	0	201.6	40.5	38.5	40.5	5716400000	1689599999.9999998	1988799999.9999998	2037999999.9999998	267060000	296710000	300190000	27	34	31	92	AFAAFIKAASEK;ALRQMRVE;ALRQMRVEE;ALRQMRVEEGPE;EAFAAFIKAASEK;FNSRPGFPE;GIIQTANYARE;IEPNTANPIVDLLPE;IKNRIRNIAE;IKNRIRNIAENE;IPSHKFYLGVQFHPE;KLDFLIVE;LRRIGIQPDFLAVRCTLPLEE;MLEIPSHKFYLGVQFHPE;NEKLDFLIVE;NGLIFSADSDNGKRME;QKDVSDMGGSLRLGANE;RFLNQDIPKSHNITTAQVYSSVIE;VFVTDDGGECDMDIGNYE;YIPKFEE;YLGACVQIIPHVTDE				672	167;416;417;418;1373;1990;2379;3243;3601;3602;3888;4789;6085;6666;6992;7077;7830;8091;10140;10910;10939	True;True;True;True;True;True;True;True;True;True;True;True;True;True;True;True;True;True;True;True;True	172;431;432;433;1410;2035;2431;3321;3687;3688;3977;4893;6205;6825;7181;7274;7275;8131;8132;8504;10614;11408;11439	651;652;653;654;655;656;1686;1687;1688;1689;1690;1691;1692;1693;1694;1695;1696;1697;1698;1699;5483;5484;5485;5486;5487;5488;7504;7505;7506;8905;8906;12235;12236;12237;13459;13460;13461;13462;13463;13464;13465;13466;13467;14454;17829;17830;22652;22653;22654;22655;22656;22657;24809;24810;24811;24812;24813;24814;26064;26065;26066;26409;26410;26411;26412;26413;26414;26415;26416;29201;29202;29203;2920…
WP_012215803.1	WP_012215803.1	6	6	6	WP_012215803.1 adenylosuccinate synthetase [Nitrosopumilus maritimus]	1	6	6	6	6	5	6	6	5	6	6	5	6	21.3	21.3	21.3	35.803	333	333	0	71.469	21.3	21.3	21.3	5694900000	1928999999.9999998	2175200000	1590699999.9999998	629600000	649990000	519080000	19	17	10	46	DELNTPVTIIGTGPTVNDVIDRRN;IDDFGVSGRAFIDKHCGVIEE;LFDDAKAFIKNIE;LFDDAKAFIKNIEDE;LNTPVTIIGTGPTVNDVIDRRN;THLARDSKGELKE				951	867;3097;5500;5501;6000;9480	True;True;True;True;True;True	900;3169;5611;5612;6119;9944	3526;3527;11722;11723;11724;11725;11726;11727;11728;11729;20356;20357;20358;20359;20360;20361;20362;20363;20364;22314;22315;22316;22317;22318;22319;35618;35619;35620;35621
WP_012215097.1	WP_012215097.1	24	24	24	WP_012215097.1 exonuclease SbcC [Nitrosopumilus maritimus]	1	24	24	24	20	22	19	20	22	19	20	22	19	54.9	54.9	54.9	48.633	426	426	0	111.55	46.5	51.6	42.5	5687800000	2138999999.9999998	1766199999.9999998	1782599999.9999998	264350000	236790000	283480000	35	39	36	110	DLIKIGNMLE;FAKTSDSKNDLE;IDTSIPQLVTE;IEKKLRSFSNTKYTVLMS;IINALKKIE;INSQFTKISRPLGRYE;KDQKIINTNNELE;KDQKNILTKLVENPFDVLTSE;KIVDDLKKLRE;KTLSQITE;LKSETFQGE;LKSETFQGEIDE;NKDSIIVILE;NVRKNVTSGSISVKDVE;QLSSLEKNIDE;SEFAKTSDSKNDLE;STKEQLSSLE;STKEQLSSLEKNIDE;STSSEIINALKKIE;VFGWGKKKQE;VFGWGKKKQEE;VKHLRNSTAPLIE;VMNQNRSNIHDVLQNFE;VMNQNRSNIHDVLQNFENTE				532	1108;1656;3178;3225;3504;3854;4446;4447;4735;5102;5814;5815;7183;7542;7885;8473;9096;9097;9123;10111;10112;10305;10416;10417	True;True;True;True;True;True;True;True;True;True;True;True;True;True;True;True;True;True;True;True;True;True;True;True	1141;1700;3254;3303;3588;3943;4547;4548;4839;5211;5929;5930;7387;7756;8212;8213;8893;9548;9549;9576;10585;10586;10784;10899;10900	4428;4429;6379;6380;6381;6382;6383;6384;11998;11999;12185;12186;13118;13119;14361;14362;14363;14364;14365;14366;14367;16509;16510;16511;16512;16513;16514;16515;16516;17599;18892;18893;18894;18895;21582;21583;21584;21585;21586;26790;28003;28004;28005;28006;29430;29431;29432;29433;31856;31857;31858;31859;31860;31861;34150;34151;34152;34153;34154;34155;34156;34157;34158;34229;38154;38155;38156;38157…
WP_012214649.1	WP_012214649.1	6	6	6	WP_012214649.1 DUF1059 domain-containing protein [Nitrosopumilus maritimus]	1	6	6	6	5	4	5	5	4	5	5	4	5	74.5	74.5	74.5	6.5152	55	55	0	20.306	60	58.2	72.7	5677200000	1785699999.9999998	1876499999.9999998	2014999999.9999998	564280000	630160000	655810000	10	9	13	32	AIMQFLLRKQGL;CDFVADGE;EEHGIDYSKE;EHGIDYSKE;LKCRDYGFE;TELKCRDYGFE				216	295;679;1424;1460;5740;9356	True;True;True;True;True;True	305;306;707;1461;1499;5853;9815	1178;1179;1180;1181;1182;1183;1184;2805;5690;5794;5795;5796;5797;5798;5799;21307;21308;21309;35125;35126;35127;35128;35129;35130
WP_012214589.1	WP_012214589.1	12	12	12	WP_012214589.1 acetate--CoA ligase [Nitrosopumilus maritimus]	1	12	12	12	11	12	11	11	12	11	11	12	11	23.9	23.9	23.9	75.618	698	698	0	60.918	22.5	23.9	23.9	5650200000	1706699999.9999998	1935999999.9999998	2007499999.9999998	466090000	504400000	490710000	25	26	28	79	ADDMIASIKTQKLLQGVRGEKPSDIVKLSE;CIQRLSQLVSDFKE;GAKAAMSHTGALMGSDE;IKGVLIVE;IYDALLKQSGAIRVDTMEE;KGKGCRILDVRIGL;KRPNLLEEE;LDMNPVLVME;VDVLKILANHKQTE;VIVMYLE;VIVMYLEDMGDGQE;VLKAYGLPLPKSTLAKNE				169	91;695;2184;3568;4302;4582;5003;5376;10042;10285;10286;10354	True;True;True;True;True;True;True;True;True;True;True;True	95;724;2231;2232;3653;4402;4685;5110;5487;10516;10764;10765;10833	367;368;369;370;371;372;2854;2855;2856;2857;8155;8156;8157;8158;8159;8160;8161;8162;8163;13347;13348;13349;15971;15972;15973;15974;15975;15976;17021;17022;17023;17024;18547;18548;18549;18550;19902;19903;37847;37848;37849;38885;38886;38887;38888;38889;39161;39162;39163;39164
WP_012215072.1	WP_012215072.1	11	11	11	WP_012215072.1 hypothetical protein [Nitrosopumilus maritimus]	1	11	11	11	11	11	11	11	11	11	11	11	11	65.5	65.5	65.5	12.436	113	113	0	68.786	65.5	65.5	65.5	5614700000	1923799999.9999998	2025399999.9999998	1665499999.9999998	456750000	504560000	409750000	28	30	33	91	AELKVQGSGGYVIADLTDE;FDNPPKIQLE;KMLKHYCNNCE;KMLKHYCNNCETE;LKVQGSGGYVIADLTDE;QAKKADLGVGKLFLAPIGKIE;QAKKADLGVGKLFLAPIGKIETE;TEFDNPPKIQLE;TEKMLKHYCNNCE;TEKMLKHYCNNCETE;VADNLILIE				514	146;1706;4888;4889;5836;7681;7682;9339;9349;9350;9961	True;True;True;True;True;True;True;True;True;True;True	150;1750;4992;4993;5951;7908;7909;7910;7911;9798;9808;9809;10434	581;582;583;584;6555;6556;6557;18179;18180;18181;18182;18183;18184;18185;18186;18187;18188;21662;21663;21664;28557;28558;28559;28560;28561;28562;28563;28564;28565;28566;28567;28568;28569;28570;28571;28572;28573;35064;35065;35066;35092;35093;35094;35095;35096;35097;35098;35099;35100;35101;35102;37534;37535;37536;37537;37538;37539
WP_012215301.1	WP_012215301.1	7	7	7	WP_012215301.1 PEFG-CTERM sorting domain-containing protein [Nitrosopumilus maritimus]	1	7	7	7	7	7	7	7	7	7	7	7	7	48.2	48.2	48.2	30.51	280	280	0	127.8	48.2	48.2	48.2	5601800000	1902899999.9999998	1777099999.9999998	1921799999.9999998	387410000	351080000	412210000	29	21	20	70	HLTITLPKELIDNPTSVWVDGNMVE;HLTITLPKELIDNPTSVWVDGNMVEFE;IKIPSGASDE;NFPYFWSQKDTGE;NGLFDSGFFTAGKSFTHQFDE;SDSTISGNTATQLVIPLDNTSRE;TSGIITIFPGDTITWSNADTAFHTITSINPTGERTPTPDDE				671	2906;2907;3574;7034;7076;8449;9793	True;True;True;True;True;True;True	2971;2972;3659;7223;7273;8867;10262	10988;10989;10990;10991;10992;10993;10994;10995;10996;10997;10998;13369;13370;13371;26226;26227;26228;26229;26403;26404;26405;26406;26407;26408;31762;31763;31764;31765;31766;31767;36906;36907;36908;36909;36910
WP_148680020.1	WP_148680020.1	4	4	4	WP_148680020.1 DNA-directed RNA polymerase subunit N [Nitrosopumilus maritimus]	1	4	4	4	4	4	4	4	4	4	4	4	4	75.6	75.6	75.6	9.1735	78	78	0	35.453	75.6	75.6	75.6	5556800000	1806499999.9999998	1869199999.9999998	1881099999.9999998	558520000	688770000	658420000	18	16	13	47	MLIPVRCFTCGNLIADKYDDYQNKIKAGEDPE;MLIPVRCFTCGNLIADKYDDYQNKIKAGEDPEKTLE;RYCCRRMLLTTVE;TIQQVIPFYE				1228	6673;6674;8307;9522	True;True;True;True	6833;6834;8722;9986	24840;24841;24842;24843;24844;24845;24846;24847;24848;24849;31233;31234;31235;31236;31237;31238;35789;35790;35791;35792;35793;35794;35795
WP_012215110.1	WP_012215110.1	10	10	10	WP_012215110.1 hypothetical protein [Nitrosopumilus maritimus]	1	10	10	10	10	7	6	10	7	6	10	7	6	45.1	45.1	45.1	23.396	204	204	0	36.368	45.1	36.3	32.8	5547600000	2655500000	2296500000	595530000	1398900000	1021799999.9999999	1296500000	21	17	15	53	IEILSLIDDVVKE;IEKLRQNQFVLMSPQRQDE;ILPEGVEE;ILSLIDDVVKE;IQDSQIE;KIIKVYE;LEKKTNIIE;MRKLGTIDLE;TDGFDKIKFGE;VLHLAVKE				539	3214;3227;3714;3739;3901;4668;5446;6798;9295;10349	True;True;True;True;True;True;True;True;True;True	3292;3305;3800;3825;3990;4771;5557;6972;9754;10828	12141;12190;12191;12192;12193;12194;12195;13868;13953;13954;13955;14504;14505;17364;17365;17366;20173;20174;20175;20176;20177;20178;25360;25361;25362;25363;25364;34895;34896;34897;34898;34899;34900;34901;34902;39148
WP_012215871.1	WP_012215871.1	14	14	14	WP_012215871.1 phenylalanine--tRNA ligase subunit beta [Nitrosopumilus maritimus]	1	14	14	14	14	14	13	14	14	13	14	14	13	36.9	36.9	36.9	59.984	547	547	0	89.335	36.9	36.9	31.6	5504000000	1826899999.9999998	1907799999.9999998	1769299999.9999998	277460000	274450000	241410000	30	33	29	92	ALNSSLTSKRVLYE;DKDLVRIE;HTILRDSILPGLLE;IKSVLQSALKTGFDLE;INSKIIE;IQTKTTQHPTFE;KGHCADVIINGKPVGVIGE;LKSLNQTMIGLGYLE;MANREPKTIISVLDSKSQE;NYKIRVPVVGFE;SYPQKLFE;TGTVFSAGNPISE;TVTISGAKNTTPKLAE;VALGYGIQNLEPTLSPSQTLGQTNPVSLE				992	408;1052;2952;3624;3852;3933;4565;5823;6376;7586;9224;9462;9898;9976	True;True;True;True;True;True;True;True;True;True;True;True;True;True	423;1085;3021;3710;3941;4022;4668;5938;6505;7802;9681;9925;10370;10450	1652;1653;1654;1655;1656;1657;4251;4252;4253;11193;11194;11195;11196;11197;13543;13544;13545;13546;14355;14356;14357;14644;14645;14646;14647;14648;16952;16953;16954;16955;16956;16957;16958;16959;21609;21610;21611;23706;23707;23708;23709;23710;28179;28180;28181;28182;28183;28184;34591;34592;34593;35520;35521;35522;35523;37254;37255;37256;37257;37258;37259;37587;37588
WP_012215309.1	WP_012215309.1	19	19	19	WP_012215309.1 threonine--tRNA ligase [Nitrosopumilus maritimus]	1	19	19	19	15	15	16	15	15	16	15	15	16	40.1	40.1	40.1	71.396	621	621	0	118.82	30.8	34.8	33.5	5443700000	1771899999.9999998	1833499999.9999998	1838299999.9999998	302640000	310360000	315200000	33	33	35	101	AGSENLSIRDRQTGNVRE;EFYDFCNNLCDKISAQNVRVDVDDRNE;FYDFCNNLCDKISAQNVRVDVDDRNE;IENPQTQRLEE;IKVRFDLSQSVLKE;LTRYSFRRE;LTRYSFRREQSGE;MRILQLHCDSIE;NGDRYGIE;NGDRYGIEFVDE;NLSIRDRQTGNVRE;QTSGKPYTGLNQSQHLSKRPQLMV;RYVTDRVKE;SDYDMAIRFTE;SIGKRIREAE;SSKVVTKDSTTKDDDEDTSDALKGE;STIRSYWKIMSPDGTMINIGDYDFSNHKKLE;VSFDDFMNE;VSHSPFGWTKSYKVQVKGHPLAE				677	237;1445;2151;3238;3635;6237;6238;6796;7050;7051;7283;7971;8317;8465;8679;9051;9092;10511;10514	True;True;True;True;True;True;True;True;True;True;True;True;True;True;True;True;True;True;True	244;1483;2197;3316;3721;6359;6360;6970;7243;7244;7489;8347;8348;8733;8884;9108;9502;9544;10999;11002	933;934;935;936;937;938;5738;8038;8039;8040;8041;8042;8043;12223;12224;12225;13583;13584;13585;13586;23224;23225;23226;23227;23228;25351;25352;25353;25354;25355;25356;26317;26318;26319;26320;27136;27137;27138;27139;27140;27141;27142;27143;27144;29836;29837;29838;29839;29840;29841;31271;31272;31273;31274;31275;31818;31819;31820;32618;32619;32620;33984;33985;33986;33987;33988;33989;34139;39757;39763
WP_012214619.1	WP_012214619.1	14	14	14	WP_012214619.1 histidine--tRNA ligase [Nitrosopumilus maritimus]	1	14	14	14	11	12	11	11	12	11	11	12	11	30	30	30	48.491	427	427	0	59.334	27.4	29	28.6	5440800000	2068499999.9999998	1527699999.9999998	1844599999.9999998	480670000	500640000	485190000	20	19	20	59	FSQVKGTISE;FTKKGYDTAKLE;ILQNRVAVVYINEE;IYYFKDKGDRE;KLTEDPNSVLNLE;KLTEDPNSVLNLEKL;LKQLFDSLE;MELPRGMKDFE;MELPRGMKDFEANE;NGNVVLHDMKDGKE;NGNVVLHDMKDGKEGTISLE;RIILTMQE;VEKIFDTTQLE;VEKIFDTTQLESWDE				192	2063;2091;3723;4323;4849;4850;5808;6454;6455;7081;7082;8158;10065;10066	True;True;True;True;True;True;True;True;True;True;True;True;True;True	2108;2137;3809;4423;4953;4954;5923;6586;6587;7279;7280;8572;10539;10540	7761;7762;7763;7852;7853;7854;7855;7856;7857;13902;13903;13904;16046;16047;16048;16049;16050;16051;18036;18037;18038;18039;21551;21552;23964;23965;23966;23967;23968;23969;23970;23971;23972;23973;23974;23975;26426;26427;26428;26429;30711;30712;30713;30714;37984;37985;37986
WP_012215189.1	WP_012215189.1	3	3	3	WP_012215189.1 30S ribosomal protein S19 [Nitrosopumilus maritimus]	1	3	3	3	3	3	3	3	3	3	3	3	3	20.6	20.6	20.6	14.887	131	131	0	10.298	20.6	20.6	20.6	5399000000	1878799999.9999998	1934599999.9999998	1585599999.9999998	560880000	545440000	477800000	12	12	10	34	FAYRGIPKEE;FRPVTIRTE;MIGHYLGE				600	1667;2012;6547	True;True;True	1711;2057;6696	6416;6417;6418;6419;6420;6421;7584;7585;7586;7587;7588;7589;24375;24376;24377
WP_012215884.1	WP_012215884.1	1	1	1	WP_012215884.1 hypothetical protein [Nitrosopumilus maritimus]	1	1	1	1	1	1	1	1	1	1	1	1	1	23.3	23.3	23.3	12.569	120	120	0	43.645	23.3	23.3	23.3	5398600000	1970899999.9999998	2133999999.9999998	1293700000	0	0	0	3	8	3	14	TLPKGFGSGGGGGSSSADVERMIGRRVE				1002	9659	TRUE	10125	36411;36412;36413;36414
WP_012215336.1	WP_012215336.1	8	8	8	WP_012215336.1 methylmalonyl-CoA epimerase [Nitrosopumilus maritimus]	1	8	8	8	7	7	8	7	7	8	7	7	8	80.2	80.2	80.2	14.339	131	131	0	42.779	68.7	55	80.2	5383200000	1523899999.9999998	2135399999.9999998	1723899999.9999998	292390000	341510000	333820000	19	19	18	56	GCGVQFLGQIRPGSAGTKVTFIHPKSLHGVLAE;GVKVAIIHLE;KKGQGLHHMALE;LMQPTNDNSPIKKFLE;MKIDHIAIAVNDVEE;SAKVYQQALGVDSVE;SAKVYQQALGVDSVEFE;SEGVKVAIIHLE				694	2198;2737;4752;5946;6606;8357;8358;8484	True;True;True;True;True;True;True;True	2246;2798;4856;6064;6761;8774;8775;8905	8213;8214;8215;10309;10310;10311;10312;10313;10314;17676;17677;17678;17679;17680;22061;22062;22063;22064;22065;24596;24597;24598;31427;31428;31429;31430;31431;31432;31886;31887;31888;31889;31890;31891
WP_012214541.1	WP_012214541.1	9	9	9	WP_012214541.1 sulfatase-like hydrolase/transferase [Nitrosopumilus maritimus]	1	9	9	9	7	8	7	7	8	7	7	8	7	19.5	19.5	19.5	43.307	374	374	0	34.308	17.4	17.6	16	5379800000	985220000	1075500000	3318999999.9999995	1022199999.9999999	954930000	1016399999.9999999	14	15	14	43	FFDNPDQNKNRYE;KLFISAE;LKNLIGTNNE;LKNLIGTNNEIE;LLKIQQSN;LVVPKQGFDE;LVVPKQGFDEYIVHDE;MYNLLEDPLE;SFVTLTE				139	1752;4794;5795;5796;5875;6333;6334;6880;8573	True;True;True;True;True;True;True;True;True	1796;4898;5910;5911;5991;6456;6457;7062;8997	6689;6690;6691;6692;6693;6694;17842;21507;21508;21509;21510;21511;21812;21813;21814;23554;23555;23556;23557;25665;25666;25667;25668;25669;32212;32213;32214;32215
WP_012215878.1	WP_012215878.1	12	12	12	WP_012215878.1 hypothetical protein [Nitrosopumilus maritimus]	1	12	12	12	10	10	10	10	10	10	10	10	10	52	52	52	39.12	354	354	0	74.283	44.9	41.2	45.8	5379100000	1646899999.9999998	1902299999.9999998	1829899999.9999998	333290000	411530000	400070000	19	25	20	64	IDARAVGFLLFAE;ITVDNRLNFKGVIE;KGLTVYSSE;LDDVELDSE;NGGAPSSNTNVYMALYDAFEPPRILE;RGPFALLHIQ;SDVFSSNFIDVE;STFSIKSQTPNPDITDASISLLGFDSSSAKE;TFVWDRNNIPIAE;VIPPNGE;VSFNVNRE;YIGKDDGRFIGTGNQYPAIDWMPQKSGLYFLE				998	3096;4179;4592;5335;7058;8126;8457;9080;9413;10260;10512;10897	True;True;True;True;True;True;True;True;True;True;True;True	3168;4275;4695;5446;7251;8540;8876;9532;9876;10738;11000;11395	11721;15524;15525;15526;15527;15528;15529;17053;17054;17055;17056;17057;17058;19762;19763;26339;26340;30593;30594;30595;30596;30597;31791;34090;34091;34092;34093;34094;34095;35334;35335;35336;38793;38794;38795;39758;39759;39760;41186;41187;41188;41189
WP_012215429.1	WP_012215429.1	16	16	16	WP_012215429.1 PAS domain S-box protein [Nitrosopumilus maritimus]	1	16	16	16	13	14	14	13	14	14	13	14	14	41.3	41.3	41.3	61.251	530	530	0	94.376	30.2	37.2	32.1	5373500000	2051299999.9999998	1665299999.9999998	1656899999.9999998	296600000	279010000	306530000	34	23	26	83	IIHIFSE;IIKNNPNIHQIQIFSFNGNE;INFKAADFRDLVRSNIE;ISDNKFHYDE;ISDNKFHYDEDEQE;ISQLGNAFNKMTKSLSQSQHTLKE;ISSIKLSE;KFCKMTKYTKEE;LKHSMSNDVLQKVTKLQNNE;NSGLHVEDSNE;QAMKSSLADAKKFYNQIDQSTAISKFDINGDLTYVNE;QTKLLSIMPE;SGDLINIKGNNE;VEISSIKLSE;VNNKIEVPHKPILE;VTTPIFLSNDE				748	3477;3491;3810;4006;4007;4068;4075;4487;5761;7414;7690;7961;8585;10061;10441;10594	True;True;True;True;True;True;True;True;True;True;True;True;True;True;True;True	3561;3575;3898;4099;4100;4163;4170;4590;5875;7625;7923;8329;8330;9009;10535;10926;11086	13047;13048;13049;13050;13083;14192;14193;14194;14195;14196;14914;14915;14916;14917;14918;14919;14920;14921;14922;14923;15123;15124;15125;15126;15150;15151;15152;15153;15154;16666;16667;16668;16669;21395;21396;21397;21398;21399;27571;27572;27573;28595;29785;29786;29787;29788;29789;29790;29791;32254;32255;32256;37974;39476;39477;39478;39479;39480;39481;39482;39483;40043;40044;40045;40046
WP_148680258.1	WP_148680258.1	24	24	24	WP_148680258.1 hypothetical protein [Nitrosopumilus maritimus]	1	24	24	24	21	18	19	21	18	19	21	18	19	62.2	62.2	62.2	53.332	487	487	0	92.2	54.4	46	57.5	5369600000	1912899999.9999998	1797999999.9999998	1658599999.9999998	243960000	239960000	235070000	27	42	37	106	DALQKIFVFKNGVKGE;DALQKIFVFKNGVKGEGLYGFQNE;FTGAALGLHSPNSKQFTSTVSVDGWIRGQPTE;FTGAALGLHSPNSKQFTSTVSVDGWIRGQPTEVIMQKIE;GIYGGEKVLYIITDGSDEE;GLYGFQNE;IADDMPYGGGQITE;IFSSTPQQE;IFSSTPQQESE;INSDDAKGQPTWSIDGNTVYGLSLIDLQE;INSDDAKGQPTWSIDGNTVYGLSLIDLQEKSGSFE;KEEPMSLLSRANVPATIPIHE;KQEWNVE;KVLYIITDGSDE;KVLYIITDGSDEE;LAPVLADVPE;NGRIEFDE;NHQLSLILSPNQGTIYDGSMTFTSSEPVQIVVLHE;SANDVIAAEE;SEYSALSSVIE;TGVVLNTPHIVWPGGQ…				1331	769;770;2082;2083;2413;2564;2991;3308;3309;3847;3848;4464;4963;5166;5167;5290;7089;7113;8368;8534;9468;9592;10251;11041	True;True;True;True;True;True;True;True;True;True;True;True;True;True;True;True;True;True;True;True;True;True;True;True	798;799;2128;2129;2465;2618;3061;3386;3387;3936;3937;4567;5069;5275;5276;5399;7287;7317;8785;8956;9932;10058;10729;11544	3128;3129;3130;3131;3132;3133;3134;3135;3136;7830;7831;7832;9007;9008;9009;9630;9631;11336;11337;11338;11339;12443;12444;12445;12446;14342;14343;14344;14345;16589;16590;16591;16592;16593;16594;18419;19106;19107;19108;19109;19110;19574;19575;19576;19577;26450;26451;26452;26557;26558;31473;31474;31475;32067;32068;32069;32070;35557;35558;35559;35560;35561;36155;36156;36157;36158;38767;38768;38769;41…
WP_012215674.1	WP_012215674.1	12	12	12	WP_012215674.1 acetylornithine/succinylornithine family transaminase [Nitrosopumilus maritimus]	1	12	12	12	11	12	11	11	12	11	11	12	11	37.7	37.7	37.7	43.026	393	393	0	151.67	37.7	37.7	37.7	5362600000	2195800000	1734699999.9999998	1432100000	322800000	261690000	282430000	31	35	28	94	AIDDDTAFVILEPIQGE;DGLIENSEKMGKIFRE;DQHMGNLYQRFPVTVE;HSSTFGGNPISCAAGVAALKSITE;KGILLIFDE;KGKGAHVWDVDGKE;KMGKIFRE;NSEKMGKIFRE;SEDQHMGNLYQRFPVTVE;SGIIVAPDGFLQDVRKLCDE;SLKEAIDDDTAFVILEPIQGE;YIDCMGGYGVALVGHQNQRVNNAIKE				878	262;948;1202;2946;4572;4581;4875;7403;8469;8606;8839;10896	True;True;True;True;True;True;True;True;True;True;True;True	271;981;1236;3015;4675;4684;4979;7614;8888;8889;9030;9274;11394	1035;1036;1037;3845;3846;3847;4804;4805;4806;4807;4808;4809;11165;11166;11167;11168;11169;16980;16981;16982;17013;17014;17015;17016;17017;17018;17019;17020;18135;27539;27540;27541;27542;31836;31837;31838;31839;31840;31841;31842;31843;31844;32311;32312;32313;32314;32315;32316;33187;33188;33189;33190;41180;41181;41182;41183;41184;41185
WP_012215404.1	WP_012215404.1	8	8	8	WP_012215404.1 SHOCT domain-containing protein [Nitrosopumilus maritimus]	1	8	8	8	7	7	5	7	7	5	7	7	5	52.9	52.9	52.9	13.417	121	121	0	55.971	51.2	52.9	43	5328000000	2303500000	1629099999.9999998	1395400000	1516399999.9999998	865490000	821220000	19	14	10	43	EDLATLE;FQAKKKKILE;GLSAAKNATSNTE;GLSAAKNATSNTEE;GLSAAKNATSNTEEDLATLE;KEFQAKKKKILE;KLGKLRKAGVLTE;RFLKKADKAIDDGVKRADE				731	1409;1994;2540;2541;2542;4465;4798;8089	True;True;True;True;True;True;True;True	1446;2039;2593;2594;2595;4568;4902;8502	5651;7512;7513;9533;9534;9535;9536;9537;9538;9539;9540;9541;16595;17849;17850;17851;17852;17853;17854;17855;30465;30466;30467;30468;30469;30470;30471;30472;30473;30474
WP_012214796.1	WP_012214796.1	17	17	17	WP_012214796.1 2-oxoacid:ferredoxin oxidoreductase subunit alpha [Nitrosopumilus maritimus]	1	17	17	17	15	15	14	15	15	14	15	15	14	41.7	41.7	41.7	70.333	636	636	0	125.14	40.4	36.2	34.9	5219400000	1739399999.9999998	1681999999.9999998	1797999999.9999998	274040000	286840000	295720000	29	28	30	87	DFHHTLTGIQKE;DGVSPRSKLGLDNGIFWDTGDE;DGVSPRSKLGLDNGIFWDTGDESDE;IAKINQQTANYSYNYATAKFE;ICAMGMTIGSALTGTRSATCTSGPGFALMTE;IIDDRPGSTAVIQTE;IIDDRPGSTAVIQTEDE;MGYQVFGKRE;NGVKLYPVSFKSILE;SGANIFSRVCAE;SGTLLVQGFQGTALGKMACGCRVQPYYPITPASDE;SKNKPFSIAGVLE;SSTDFTWLIGGPQGSGVE;TIFRHYDE;VVSDGGIIYDADLDDVTTDRVHTLDAPFRE;VYDSLKKIVE;YERFAFTE				325	896;975;976;3015;3069;3446;3447;6522;7096;8582;8636;8786;9064;9499;10651;10683;10835	True;True;True;True;True;True;True;True;True;True;True;True;True;True;True;True;True	929;1008;1009;3085;3141;3530;3531;6667;7295;9006;9060;9220;9515;9963;11143;11176;11332	3662;3663;3664;3665;3666;3667;3944;3945;3946;3947;11430;11431;11432;11433;11434;11613;11614;11615;12947;12948;12949;12950;12951;24247;24248;24249;24250;24251;26476;26477;26478;26479;32241;32242;32243;32244;32441;33001;33002;33003;33004;33005;33006;34019;34020;34021;35688;35689;35690;35691;40250;40251;40252;40253;40254;40255;40366;40367;40368;40369;40370;40371;40962
WP_012214694.1	WP_012214694.1	17	17	17	WP_012214694.1 glutamate--tRNA ligase [Nitrosopumilus maritimus]	1	17	17	17	16	12	15	16	12	15	16	12	15	32.7	32.7	32.7	65.52	569	569	0	121.65	30.9	26.4	32	5207100000	1730899999.9999998	1815099999.9999998	1661099999.9999998	263590000	289100000	291140000	29	28	31	88	ALAPKEKIEE;DFYISGDDSEAIKE;FDQVKSTSDDME;GEFERDGDSSNILKIQWVPQKTAHE;HGGQTQDKIILGKILGTKPE;IKMIIPKILFNDE;IKMIIPKILFNDEE;IKMIIPKILFNDEEFNE;IRKMALQNAFE;ISGEISE;IVASVNQLSPE;IVASVNQLSPEEQQKE;LDVYTEPQYLQLKE;LINSGKAYVCTCKRE;RDGDSSNILKIQWVPQKTAHE;VPNHPINDLGKRKIE;YHAAIKVGLE				254	382;918;1711;2249;2860;3589;3590;3591;3970;4016;4195;4196;5423;5705;8052;10460;10883	True;True;True;True;True;True;True;True;True;True;True;True;True;True;True;True;True	396;951;1755;2297;2925;3675;3676;3677;4061;4109;4292;4293;5534;5818;8462;10946;11380	1547;1548;1549;1550;1551;1552;3744;3745;3746;6573;6574;6575;8397;8398;8399;8400;8401;8402;10842;10843;10844;10845;10846;10847;13417;13418;13419;13420;13421;13422;13423;13424;14784;14785;14786;14787;14788;14946;14947;15593;15594;15595;15596;15597;15598;15599;20095;20096;20097;21153;21154;21155;21156;21157;30309;30310;30311;30312;39572;39573;41113
WP_238523192.1	WP_238523192.1	7	7	7	WP_238523192.1 ATPase V [Nitrosopumilus maritimus]	1	7	7	7	6	7	7	6	7	7	6	7	7	23	23	23	35.632	313	313	0	78.336	20.4	23	23	5191100000	2195100000	1310200000	1685799999.9999998	814790000	460470000	660780000	17	20	16	53	DVSDVSGVLNQKNSQLASIE;IEFSENPE;REDVSDVSGVLNQKNSQLASIE;RLVQAAEE;SEREDVSDVSGVLNQKNSQLASIE;SRLRSLRDHVEE;VLSAQRRSTSGLNSIDRKIE				1401	1331;3199;8069;8226;8513;9013;10380	True;True;True;True;True;True;True	1366;3277;8479;8641;8935;9463;10861	5307;5308;5309;12074;12075;12076;30376;30377;30378;30961;30962;31993;31994;31995;31996;31997;31998;33825;33826;33827;33828;33829;33830;33831;33832;39266;39267;39268;39269;39270;39271;39272;39273
WP_012214929.1	WP_012214929.1	20	20	20	WP_012214929.1 aminotransferase class I/II-fold pyridoxal phosphate-dependent enzyme [Nitrosopumilus maritimus]	1	20	20	20	18	17	19	18	17	19	18	17	19	65.6	65.6	65.6	51.319	456	456	0	82.013	61.2	52.9	59.4	5180800000	1869899999.9999998	1557099999.9999998	1753899999.9999998	329910000	300320000	364620000	44	34	29	107	ADTSNNNKTVQSRLDVLIQKANE;ALAKHVNKKFNANVSQE;ALCLTNVSEPIQYIAMKALE;GFDGVQFANNILE;GMNILKE;IAKKNNLYVLSDE;IVVIEPAWPAYKDCALNSGIKVRTINTSFE;KLQDQIIE;KVISLGQE;LEQQGKNIIHME;NKWEPSIE;QIQNTINSNTKMIVLNYPNNPTGKILPE;QQGKNIIHME;RGLAVAPGE;RGLAVAPGEGFGDYKNFIRISACQDE;SDINDLRNKMDE;VGEPDFLPPTIVKDALEE;VKKNIGKGVTDESRE;VTLQMIKLLKDRTDIAKQIGE;VYDKGFLKYGQAKGMPIFRE				418	125;378;385;2279;2586;3019;4288;4837;5155;5472;7221;7808;7913;8120;8121;8419;10154;10309;10572;10680	True;True;True;True;True;True;True;True;True;True;True;True;True;True;True;True;True;True;True;True	129;392;399;2328;2644;3089;4388;4941;5264;5583;7426;8101;8259;8260;8534;8535;8836;8837;10628;10788;11064;11172	505;506;507;1532;1533;1534;1535;1565;1566;1567;8530;8531;8532;9728;9729;11444;11445;11446;11447;15916;15917;15918;17987;17988;17989;17990;17991;19068;19069;19070;20249;20250;20251;20252;20253;20254;26920;26921;26922;29125;29573;29574;29575;29576;29577;30573;30574;30575;30576;30577;30578;30579;31657;31658;31659;31660;31661;31662;38359;38360;38361;38362;38999;39000;39001;39002;39003;39004;39985;399…
WP_012214882.1	WP_012214882.1	9	9	9	WP_012214882.1 hypothetical protein [Nitrosopumilus maritimus]	1	9	9	9	9	9	7	9	9	7	9	9	7	92.1	92.1	92.1	13.03	114	114	0	42.037	92.1	92.1	92.1	5164500000	1395000000	1767099999.9999998	2002399999.9999998	343530000	369420000	417560000	21	22	21	64	DRVCPNSSCKSTI;KLHCNACNQDVFLAKSE;LQIRKIIFE;NGDIDPSWIIDDIE;SFTPKIPVE;SFTPKIPVELQIRKIIFE;SFVNNLCDSGLARNVAQNFTTIHLKLFDE;VDTIFTNDSIFE;VEKLHCNACNQDVFLAKSE				385	1233;4805;6038;7049;8567;8568;8572;10034;10070	True;True;True;True;True;True;True;True;True	1268;4909;6157;7242;8991;8992;8996;10508;10544	4928;4929;4930;4931;4932;4933;17879;17880;22437;22438;22439;22440;22441;22442;26314;26315;26316;32191;32192;32193;32194;32195;32196;32197;32209;32210;32211;37827;37828;37829;37998;37999;38000;38001;38002;38003;38004;38005;38006
WP_012215061.1	WP_012215061.1	12	12	12	WP_012215061.1 sulfide-dependent adenosine diphosphate thiazole synthase [Nitrosopumilus maritimus]	1	12	12	12	9	10	11	9	10	11	9	10	11	50.4	50.4	50.4	29.506	272	272	0	125.46	46	50.4	50.4	5150800000	1642599999.9999998	1505799999.9999998	2002399999.9999998	344270000	298560000	307190000	23	25	28	76	AKIIIDASGHDSVAVKRLVDRGLAE;FHKVLVDRAE;ITQAIANE;IYPGLIAAGMSVTE;LSNLGFKVLVIE;QSSKIFTDVRE;QSSKIFTDVREVE;SDVIIIGAGPAGLTASRE;THGLARMGPTFGSMLYSGKRAAE;VEITQAIANE;WKGMEPMFVNDGE;WKGMEPMFVNDGEE				506	341;1818;4153;4309;6154;7952;7953;8458;9476;10062;10724;10725	True;True;True;True;True;True;True;True;True;True;True;True	354;1862;4248;4409;6274;8315;8316;8317;8877;9940;10536;11219;11220	1371;1372;1373;1374;1375;1376;1377;1378;1379;6922;6923;6924;6925;6926;6927;6928;6929;6930;15432;15993;15994;15995;15996;15997;22910;22911;29749;29750;29751;29752;29753;29754;29755;29756;29757;31792;31793;31794;35592;35593;35594;35595;35596;35597;37975;37976;37977;37978;40499;40500;40501;40502;40503
WP_012214595.1	WP_012214595.1	4	4	4	WP_012214595.1 zinc ribbon domain-containing protein [Nitrosopumilus maritimus]	1	4	4	4	4	3	4	4	3	4	4	3	4	46.9	46.9	46.9	18.785	179	179	0	24.117	46.9	27.4	46.9	5149300000	1535699999.9999998	1775199999.9999998	1838299999.9999998	720480000	755760000	763270000	9	11	15	35	AFNDVGTLPSPDPALMPRQTAPQSNGNGCSSCGAE;FFQKLGDYTVAYSALE;LRPNAKFCTKCGAKA;SFLDTNNMYKKGQISDKE				175	187;1761;6082;8549	True;True;True;True	192;1805;6202;8972;8973	742;743;6720;6721;6722;22637;22638;22639;22640;22641;32118;32119;32120;32121;32122;32123;32124;32125;32126;32127
WP_012214630.1	WP_012214630.1	16	16	16	WP_012214630.1 Gfo/Idh/MocA family oxidoreductase [Nitrosopumilus maritimus]	1	16	16	16	13	15	14	13	15	14	13	15	14	48.9	48.9	48.9	35.352	311	311	0	113.99	40.2	48.9	48.9	5116400000	1585599999.9999998	1577199999.9999998	1953599999.9999998	407980000	404590000	405940000	28	26	33	87	AALLSSQKGVPIYLDLK;EFDGAFVITPTSTHAE;FDGAFVITPTSTHAE;FGEKYSVNHYE;GKDEHIVKAQQAVNVSKIAE;HIVKAQQAVNVSKIAE;IQSFLNAVE;IQSFLNAVEGKDE;KKYGDLIMLE;KQEPLLLE;LGVLSAICDADTQRSKE;MKIVQIGTGGWGKNHARILSE;NEKQEPLLLE;NMISSEE;NMISSEEFDGAFVITPTSTHAE;RFNPAVGIVKNLVKE				202	26;1434;1687;1786;2421;2885;3930;3931;4780;4961;5626;6614;6993;7301;7302;8094	True;True;True;True;True;True;True;True;True;True;True;True;True;True;True;True	27;1471;1731;1830;2473;2950;4019;4020;4884;5067;5738;6770;7182;7507;7508;8508	117;118;119;120;121;122;5710;5711;6485;6486;6487;6817;6818;6819;6820;6821;6822;9046;9047;9048;9049;9050;9051;10922;10923;10924;10925;10926;14635;14636;14637;14638;14639;14640;14641;17792;17793;17794;17795;17796;18413;18414;18415;20782;20783;20784;20785;20786;20787;24624;24625;26067;26068;26069;27216;27217;27218;30495;30496;30497
WP_012215626.1	WP_012215626.1	17	17	17	WP_012215626.1 ATP-binding protein [Nitrosopumilus maritimus]	1	17	17	17	15	15	15	15	15	15	15	15	15	36.9	36.9	36.9	56.899	510	510	0	101.74	33.7	33.7	35.7	5079600000	1678699999.9999998	1736699999.9999998	1664199999.9999998	260520000	285330000	297210000	25	31	25	81	AQKRFEDILDPDMGDPISFIKE;DDQRQIASATE;DILDPDMGDPISFIKE;FWSKLENE;GEILGLVE;GRTNVLNISE;IRTSAYRVQDIIEE;ITQPSKQDLE;ITQPSKQDLEE;KIMGADQSAVNAWANAE;KIMGADQSAVNAWANAEKMKE;KSSVTSAAFTDVRNFDE;NEIDFIVNSE;NLRKGQSIIPAIPPIPGTE;SKPTFVTAITSRALSVGE;STQGLVQKDLLLD;YIKIGSDE				849	487;829;1014;2149;2254;2651;3990;4156;4157;4690;4691;5050;6989;7281;8794;9109;10901	True;True;True;True;True;True;True;True;True;True;True;True;True;True;True;True;True	506;860;1047;2195;2302;2710;4083;4251;4252;4793;4794;5157;7178;7487;9228;9561;11399	1940;1941;1942;1943;3397;3398;3399;4100;4101;4102;8032;8033;8034;8419;9976;9977;9978;14859;14860;14861;14862;14863;14864;15436;15437;15438;15439;15440;17424;17425;17426;17427;17428;17429;17430;18710;18711;18712;18713;18714;26059;27131;27132;27133;33033;33034;33035;34186;34187;34188;41203;41204;41205
WP_012214971.1	WP_012214971.1	8	8	8	WP_012214971.1 ammonium transporter [Nitrosopumilus maritimus]	1	8	8	8	7	5	7	7	5	7	7	5	7	8.7	8.7	8.7	46.073	435	435	0	76.359	8.7	6.7	6.9	5060600000	1559899999.9999998	1686099999.9999998	1814599999.9999998	739440000	802800000	916830000	14	18	16	48	DVGLDISE;DVGLDISEHAE;EEFMLDMDTYTDSLQE;EFMLDMDTYTDSLQE;EFMLDMDTYTDSLQEKDE;FMLDMDTYTDSLQE;FMLDMDTYTDSLQEKDE;HGLIGDME				445	1305;1306;1423;1440;1441;1963;1964;2864	True;True;True;True;True;True;True;True	1340;1341;1460;1477;1478;1479;2008;2009;2929	5157;5158;5159;5160;5161;5162;5163;5688;5689;5723;5724;5725;5726;5727;5728;5729;5730;7405;7406;7407;7408;7409;7410;10857
WP_012214388.1	WP_012214388.1	19	19	19	WP_012214388.1 AAA family ATPase [Nitrosopumilus maritimus]	1	19	19	19	16	17	14	16	17	14	16	17	14	52	52	52	44.875	400	400	0	147.54	49.5	45.5	43	5039300000	1549899999.9999998	1801599999.9999998	1687799999.9999998	586870000	630920000	590680000	32	29	25	86	AFEAESVDE;ETSLKSYPLHE;HGDARRAIDLIRVAGE;ILHFTYIPKTIQHRNTE;IVFTNYDVE;IVFTNYDVEQIKKILE;KLDPRVISSLGEEE;LAERQQSDKVTE;LVSKTGKDILYQLTRANE;MVKKTFKDDLTLQDIV;NLNSGSLTLIGISNDLTFKE;QIKKILE;SALNLCAALAGGE;SALNLCAALAGGEHGDARRAIDLIRVAGE;SDPIDRLLDAAE;SDPIDRLLDAAESGKSIIKNRE;THVRDASQKIEE;TSLKSYPLHE;VFKRILNNIDQE				28	177;1618;2856;3678;4212;4213;4790;5243;6325;6849;7271;7795;8364;8365;8437;8438;9484;9800;10116	True;True;True;True;True;True;True;True;True;True;True;True;True;True;True;True;True;True;True	182;1661;2921;3764;4309;4310;4894;5352;6448;7028;7477;8078;8079;8781;8782;8855;8856;9948;10269;10590	712;6251;10826;10827;10828;13740;13741;13742;13743;13744;13745;15655;15656;15657;15658;15659;17831;17832;17833;19390;19391;19392;19393;23533;23534;23535;23536;23537;25560;27104;27105;27106;29049;29050;29051;29052;29053;31453;31454;31455;31456;31457;31458;31459;31460;31461;31722;31723;31724;31725;31726;31727;35630;35631;35632;35633;35634;35635;36931;36932;36933;38177;38178;38179;38180;38181;38182
WP_012215038.1	WP_012215038.1	12	12	12	WP_012215038.1 DsbA family protein [Nitrosopumilus maritimus]	1	12	12	12	10	10	11	10	10	11	10	10	11	65.3	65.3	65.3	24.862	219	219	0	45.284	55.3	60.7	61.2	5025900000	1351600000	1747799999.9999998	1926499999.9999998	482450000	555080000	556150000	14	19	21	54	FGDFQCPFCSEWYKE;FNQKIDQSLKLGE;FNQKIDQSLKLGEVHE;GKQPLVVFE;GKQPLVVFEE;ILYLNQGDTNDGWASADKIRDFASQINLDME;ILYLNQGDTNDGWASADKIRDFASQINLDMEKYDE;KYIESGQVE;LVFVDYPFLGDDSYPTAHASYCAE;NIKQYSHSLGNSNAPITIIE;QQGMYWE;TAMPLKE				491	1778;1984;1985;2461;2462;3766;3767;5208;6270;7146;7916;9257	True;True;True;True;True;True;True;True;True;True;True;True	1822;2029;2030;2513;2514;3852;3853;5317;6392;7350;8263;9716	6782;6783;7474;7475;7476;7477;7478;7479;7480;7481;7482;7483;7484;7485;9220;9221;9222;9223;9224;14037;14038;14039;14040;14041;14042;14043;19260;23333;23334;23335;23336;23337;23338;26657;26658;26659;26660;26661;29586;29587;34756;34757;34758
WP_012214411.1	WP_012214411.1	14	14	14	WP_012214411.1 3(2),5-bisphosphate nucleotidase CysQ [Nitrosopumilus maritimus]	1	14	14	14	14	13	13	14	13	13	14	13	13	60.1	60.1	60.1	30.199	271	271	0	77.213	60.1	57.2	57.2	4989000000	1804799999.9999998	1544099999.9999998	1639999999.9999998	239390000	231390000	253730000	29	34	31	94	AGGKMTDMLGNNISYNNRE;AGSAILE;AYITTTDKMKE;DFTSIGSSLKVGKIASGEAE;EWKKISVTTTKE;FTKKDDSPITE;GKGAFRYSNEE;IYKGKFEE;KAFIKKLGIE;LDIAIKAAQE;MKNLPILDKIPE;VHHQNGILVTNGIIHQTIVDE;WDSAASHCIISE;WKKISVTTTKE				40	209;236;661;913;1629;2090;2429;4305;4335;5346;6634;10197;10703;10727	True;True;True;True;True;True;True;True;True;True;True;True;True;True	216;243;689;946;1672;2136;2481;4405;4435;5457;6791;10675;11197;11222	828;829;830;831;832;833;930;931;932;2744;2745;2746;2747;2748;2749;3730;3731;3732;3733;3734;6280;6281;6282;7846;7847;7848;7849;7850;7851;9080;9081;9082;15980;16096;16097;16098;16099;16100;16101;19794;19795;19796;19797;19798;19799;24697;24698;24699;24700;38542;38543;38544;38545;40424;40425;40426;40509;40510;40511;40512;40513
WP_012215894.1	WP_012215894.1	22	22	22	WP_012215894.1 serine--tRNA ligase [Nitrosopumilus maritimus]	1	22	22	22	17	18	12	17	18	12	17	18	12	51.3	51.3	51.3	48.662	421	421	0	92.36	39.2	45.1	29.2	4984000000	1805499999.9999998	1645699999.9999998	1532799999.9999998	264030000	275820000	295360000	28	26	18	72	AGAHGRDQKGIFRVHQFDKIE;AWMAGQNSYRE;DLYMIGTSE;DSWKEHEKMLAVAE;EVIYKVE;FIIKTDE;GAVIADDFEE;GKDLPIRYAGVSPCFRKE;HAMAAMHSKEIIE;HEKMLAVAE;HEKMLAVAEE;IAQKKKAGEDTSTILDE;IESKYAKLAFTVPNLVHE;IPHRVMLLSTGDMGKISAKTYDIE;KMLAVAE;KMLAVAEE;NLDLVDLE;QFVYARPE;SKYAKLAFTVPNLVHE;SVPVGPDDTANKE;VIYKVEEE;YSLVQPPYMINRSSME				1010	195;649;1162;1272;1624;1831;2196;2424;2818;2851;2852;3044;3255;3875;4886;4887;7229;7734;8812;9186;10289;11054	True;True;True;True;True;True;True;True;True;True;True;True;True;True;True;True;True;True;True;True;True;True	201;677;1195;1307;1667;1875;2244;2476;2880;2916;2917;3115;3333;3964;4990;4991;7434;7984;7985;9246;9642;10768;11557;11558	777;2692;2693;2694;4662;4663;5054;6262;6963;6964;6965;6966;8207;9059;9060;9061;10637;10638;10639;10640;10813;10814;10815;10816;11545;11546;11547;11548;12276;12277;12278;12279;12280;14425;18175;18176;18177;18178;26948;26949;28759;28760;28761;28762;28763;28764;33109;33110;33111;33112;33113;34441;34442;34443;38896;38897;38898;38899;41715;41716;41717
WP_012215927.1	WP_012215927.1	4	4	4	WP_012215927.1 Rieske 2Fe-2S domain-containing protein [Nitrosopumilus maritimus]	1	4	4	4	4	4	4	4	4	4	4	4	4	32.8	32.8	32.8	21.843	201	201	0	48.966	32.8	32.8	32.8	4968700000	1667099999.9999998	1715599999.9999998	1585999999.9999998	870000000	882860000	824300000	20	22	18	60	KVPVILPDGTQANVNTYPINHAE;NGVIGYGRFA;VDSDGLVFILPPKFNAQE;VITYPATGDAALDAE				1034	5174;7093;10030;10282	True;True;True;True	5283;7291;7292;10504;10760	19125;19126;19127;19128;19129;19130;26460;26461;26462;26463;26464;26465;26466;37803;37804;37805;37806;37807;37808;37809;37810;38878;38879;38880
WP_012215679.1	WP_012215679.1	15	15	15	WP_012215679.1 M20/M25/M40 family metallo-hydrolase [Nitrosopumilus maritimus]	1	15	15	15	12	15	12	12	15	12	12	15	12	46.7	46.7	46.7	41.55	375	375	0	62.289	38.1	46.7	36.8	4965700000	1671799999.9999998	1931299999.9999998	1362600000	326040000	342640000	301060000	21	22	24	67	AAHNSPLVRAFTLGVMDVE;AFYSILDE;DRTKGMLLTATMTE;DSSHASAPWLSKNAILE;FLADKCDDLGFE;GNATGIKNLVKKE;KALRLYTPSLSEKPMAE;MDTHFTVTPRFATKMLE;NQEDRTKGMLLTATMTE;QKIANLVKE;SMIFARE;TEPFEAAHNSPLVRAFTLGVMDVE;TTFDIRIPVDMNCKSVE;VEAFYSILDE;VKGGTSHNVTPKECE				882	17;194;1231;1267;1894;2594;4358;6425;7354;7838;8905;9363;9822;10049;10301	True;True;True;True;True;True;True;True;True;True;True;True;True;True;True	18;200;1266;1302;1939;2653;4458;6554;7565;8142;8143;9346;9822;10292;10523;10780	73;74;75;775;776;4921;4922;4923;4924;5044;7191;7192;7193;9754;9755;9756;16186;16187;16188;16189;16190;16191;16192;23860;23861;23862;23863;23864;23865;27379;27380;27381;27382;27383;29230;29231;29232;29233;29234;29235;33443;33444;33445;35160;35161;36991;36992;36993;36994;36995;36996;37938;37939;37940;38967
WP_148680201.1	WP_148680201.1	3	3	3	WP_148680201.1 DUF1059 domain-containing protein [Nitrosopumilus maritimus]	1	3	3	3	3	2	3	3	2	3	3	2	3	43.9	43.9	43.9	6.4602	57	57	0	20.987	43.9	28.1	43.9	4944600000	1565699999.9999998	1717699999.9999998	1661299999.9999998	649300000	742420000	684710000	8	8	6	22	DELMKKVTE;MTSDLTAKVKSLIKE;MTSDLTAKVKSLIKEV				1305	866;6835;6836	True;True;True	899;7011;7012	3524;3525;25496;25497;25498;25499;25500;25501;25502;25503;25504;25505;25506;25507;25508;25509;25510;25511;25512;25513
WP_012214594.1	WP_012214594.1	5	5	5	WP_012214594.1 zinc ribbon domain-containing protein [Nitrosopumilus maritimus]	1	5	5	5	5	4	5	5	4	5	5	4	5	67.2	67.2	67.2	13.099	119	119	0	17.251	67.2	41.2	67.2	4934300000	1810799999.9999998	1612699999.9999998	1510799999.9999998	451570000	477000000	476320000	11	9	10	30	CGTSLSATAKFCPE;MEVFDGKKAAQE;QDFEPVLIDDDKYEPSGAVKSSGLMGNAYTE;QKTDGKFCSE;YMSKHTLAFSTPE				174	686;6469;7703;7853;10976	True;True;True;True;True	715;6603;6604;7940;8164;11477	2833;2834;2835;24012;24013;24014;24015;24016;24017;24018;24019;24020;24021;28649;28650;29285;29286;29287;29288;41455;41456;41457;41458;41459;41460
WP_148680213.1	WP_148680213.1	5	5	5	WP_148680213.1 30S ribosomal protein S11 [Nitrosopumilus maritimus]	1	5	5	5	4	4	4	4	4	4	4	4	4	31.4	31.4	31.4	18.261	172	172	0	34.927	27.9	27.9	28.5	4931500000	1562599999.9999998	1661399999.9999998	1707499999.9999998	629670000	675490000	712490000	10	10	8	28	AKVEEAPVE;APVEEAPAQE;SSPFAAMKAANQVVE;TEAPVEE;TVSISSGGIHVNADRYE				1310	371;473;9058;9337;9892	True;True;True;True;True	385;492;9509;9796;10364	1504;1505;1893;34003;34004;34005;34006;35059;35060;35061;37232;37233;37234;37235;37236;37237
WP_012214892.1	WP_012214892.1	9	9	9	WP_012214892.1 porphobilinogen synthase [Nitrosopumilus maritimus]	1	9	9	9	9	9	8	9	9	8	9	9	8	52.8	52.8	52.8	35.862	326	326	0	85.531	52.8	52.8	43.3	4931300000	1491299999.9999998	1587399999.9999998	1852599999.9999998	311300000	334240000	387700000	27	32	23	82	DIKTRIKIE;FGDRKTYQMPYTNARE;GFSDVSIMSHAAKHRSNFYSPFRDAAACAPE;LLAKTAVSQAKAGMDTSSPSAMMDGQVAAIRNALDDE;RLPLDDVTDE;TGSSAFDDNGIVQKAISQVRE;TRLSPSDLICPIFVQE;TRRRFNIPVAAYSVSGE;YALVKAASQLGYVNE				390	1012;1779;2300;5844;8212;9454;9772;9778;10772	True;True;True;True;True;True;True;True;True	1045;1823;2349;5959;8627;9917;10241;10247;11268	4091;4092;4093;4094;4095;4096;6784;6785;6786;6787;6788;6789;6790;6791;8597;8598;21688;21689;21690;21691;30904;30905;30906;35483;35484;35485;35486;35487;35488;36821;36822;36823;36848;36849;36850;40677;40678;40679
WP_012215005.1	WP_012215005.1	5	5	5	WP_012215005.1 translation initiation factor [Nitrosopumilus maritimus]	1	5	5	5	5	5	3	5	5	3	5	5	3	64.7	64.7	64.7	11.278	102	102	0	21.197	64.7	64.7	47.1	4927000000	1791299999.9999998	1655499999.9999998	1480199999.9999998	465240000	526550000	685220000	23	15	10	48	AVICNTCGLPE;DLCACGE;GLDPKLNNLE;GYIFLQGDHRDTIKDTLTDLGFAEE;LAKDSTKIIIRLE				470	618;1085;2487;2785;5256	True;True;True;True;True	645;1118;2540;2847;5365	2544;2545;4352;4353;9336;9337;9338;9339;9340;10481;10482;10483;10484;10485;10486;10487;10488;10489;10490;10491;19434;19435;19436;19437;19438;19439;19440;19441;19442
WP_012215463.1	WP_012215463.1	6	6	6	WP_012215463.1 V-type ATP synthase subunit F [Nitrosopumilus maritimus]	1	6	6	6	6	6	5	6	6	5	6	6	5	66	66	66	10.475	97	97	0	50.176	66	66	66	4878100000	1600899999.9999998	1637699999.9999998	1639399999.9999998	611710000	695050000	672190000	13	15	14	42	DIRKLTDDSDVGLVLVSDDITE;DIRKLTDDSDVGLVLVSDDITESINDE;KSTLVFALPATGSE;KSTLVFALPATGSEKTE;LTALRAE;VDYRVMLKKILGV				770	1030;1031;5053;5054;6198;10047	True;True;True;True;True;True	1063;1064;5160;5161;6320;10521	4157;4158;4159;4160;4161;4162;4163;4164;4165;4166;4167;4168;18724;18725;18726;18727;18728;18729;18730;18731;23069;23070;23071;37929;37930;37931;37932;37933;37934
WP_012216167.1	WP_012216167.1	21	21	21	WP_012216167.1 FAD/NAD(P)-binding oxidoreductase [Nitrosopumilus maritimus]	1	21	21	21	20	16	16	20	16	16	20	16	16	58.9	58.9	58.9	42.094	382	382	0	93.035	58.9	46.9	42.4	4859700000	1663899999.9999998	1790899999.9999998	1405000000	230280000	236310000	236990000	33	31	26	90	DVFAVGDVTSLVVTE;FDLLLAVPPHIAPKVIYDSGLAKE;FEKDRLSKWL;GITVAKNIVSKLQSKE;GITVAKNIVSKLQSKEE;ILSIDLQNKNVKTKQE;INFIQDE;KDRLSKWL;KITFHNSSKIKSVE;LFDGKGGCFIE;NGFNLYDHNQLSE;NKAVPKAGIFAE;NKAVPKAGIFAEGE;NSIGHLNQLE;NSIGHLNQLEKKE;QTSENLSSKLE;SELFDGKGGCFIE;SGFIQIDRDCKTPFE;SNKLIFE;TDIPHVVILGGGFGGLATANE;VDMFSQPEPSTSISE				1199	1303;1702;1731;2406;2407;3736;3809;4448;4724;5503;7057;7180;7181;7422;7423;7970;8498;8596;8934;9310;10018	True;True;True;True;True;True;True;True;True;True;True;True;True;True;True;True;True;True;True;True;True	1338;1746;1775;2458;2459;3822;3897;4549;4828;5614;7250;7384;7385;7633;7634;8346;8919;9020;9376;9769;10492	5154;6544;6545;6546;6547;6548;6549;6632;6633;8992;8993;8994;8995;8996;13944;13945;13946;14189;14190;14191;16517;17558;17559;17560;17561;20366;20367;20368;26336;26337;26338;26776;26777;26778;26779;26780;26781;26782;26783;26784;27589;27590;27591;27592;27593;27594;29834;29835;31945;31946;31947;32284;32285;32286;33548;33549;33550;33551;33552;34957;37744;37745;37746
WP_012214518.1	WP_012214518.1	12	12	12	WP_012214518.1 N-acetylneuraminate synthase family protein [Nitrosopumilus maritimus]	1	12	12	12	12	12	10	12	12	10	12	12	10	45.3	45.3	45.3	39.372	351	351	0	65.103	45.3	45.3	36.5	4843700000	1763999999.9999998	1528899999.9999998	1550799999.9999998	371100000	332450000	338460000	23	22	16	61	AGSNWKCGDYSDDLE;FLAKTQKPIIVSTGASTFKE;HLSMPYEMIPE;IHKVASFE;ILPVEDE;INHIRLLE;KHFTLDKNLPGPDHPFALNPDELE;KNIQFMSTPFSVQDAKE;LMITSIRNTE;QAKKLIE;TAAKAGADAVKFQTYKPE;TIYVSDAGNSDYLE				118	240;1895;2905;3425;3717;3814;4628;4918;5941;7683;9231;9540	True;True;True;True;True;True;True;True;True;True;True;True	247;1940;2970;3509;3803;3902;4731;5022;6058;7912;9688;10004	942;943;944;7194;7195;7196;10985;10986;10987;12875;12876;12877;13877;13878;14210;14211;14212;17215;17216;18279;18280;18281;18282;18283;18284;22040;22041;22042;28574;28575;28576;34613;34614;34615;34616;34617;34618;35924;35925;35926
WP_012216171.1	WP_012216171.1	13	13	13	WP_012216171.1 hypothetical protein [Nitrosopumilus maritimus]	1	13	13	13	11	11	10	11	11	10	11	11	10	61.1	61.1	61.1	21.27	185	185	0	101.95	61.1	55.1	49.7	4824100000	1769499999.9999998	1613199999.9999998	1441500000	479140000	517160000	475000000	22	15	22	59	DIATIPYE;DIATIPYENAQALIAKNAATKVRLED;IGFLLDE;IVGADLE;KFILDSQEEE;KYGPFKIE;LTSLLINVRLE;MILSATINGKSKFLE;NAQALIAKNAATKVRLE;NAQALIAKNAATKVRLED;SKIKDTMIE;TNQIDINYLHHTVLRE;TNQIDINYLHHTVLRETEDE				1202	993;994;3340;4214;4506;5206;6243;6554;6921;6922;8769;9714;9715	True;True;True;True;True;True;True;True;True;True;True;True;True	1026;1027;3420;4311;4609;5315;6365;6703;6704;7105;7106;9202;10181;10182	4034;4035;4036;4037;4038;12573;12574;12575;15660;16724;16725;19254;19255;19256;23243;23244;23245;24408;24409;24410;24411;24412;24413;24414;24415;25823;25824;25825;25826;25827;25828;25829;25830;32938;32939;32940;36611;36612;36613;36614;36615;36616;36617;36618;36619;36620
WP_012215178.1	WP_012215178.1	6	6	6	WP_012215178.1 30S ribosomal protein S8 [Nitrosopumilus maritimus]	1	6	6	6	5	6	5	5	6	5	5	6	5	63.1	63.1	63.1	14.7	130	130	0	76.314	63.1	63.1	50	4823700000	1365500000	2123699999.9999998	1334500000	826020000	924270000	743970000	10	9	8	27	ATQKGIGGFLIGYVY;CTILPTSKLGIE;CTILPTSKLGIEVLKTLQKDGYIGE;PATNILANLFVTLYNNE;QQYLPAYDRGMLLVTTNQGVMSHHE;VLKTLQKDGYIGE				590	582;716;717;7615;7926;10360	True;True;True;True;True;True	608;745;746;7832;8278;8279;8280;10839	2388;2389;2390;2915;2916;2917;2918;2919;2920;28281;28282;29628;29629;29630;29631;29632;29633;29634;29635;29636;29637;39186;39187;39188;39189;39190;39191
WP_012215285.1	WP_012215285.1	6	6	6	WP_012215285.1 hypothetical protein [Nitrosopumilus maritimus]	1	6	6	6	5	4	5	5	4	5	5	4	5	35	35	35	21.136	180	180	0	27.634	34.4	28.9	35	4815300000	1710499999.9999998	1720499999.9999998	1384300000	877330000	740820000	689180000	15	17	17	49	FQDTKKKILAKI;IIKHAKKRGFE;LKKQGLITAKE;YLQKLPDDTIIKYYLDVE;YSPFPILVIE;YSPFPILVIEE				659	1995;3485;5779;10959;11057;11058	True;True;True;True;True;True	2040;3569;5893;11459;11561;11562	7514;7515;7516;7517;7518;7519;7520;7521;13068;13069;13070;21451;21452;21453;21454;21455;21456;41395;41396;41397;41398;41399;41400;41401;41402;41403;41727;41728
WP_012214576.1	WP_012214576.1	20	20	20	WP_012214576.1 aspartokinase [Nitrosopumilus maritimus]	1	20	20	20	19	17	16	19	17	16	19	17	16	57.3	57.3	57.3	52.643	471	471	0	113.28	54.6	54.6	52	4801500000	1782399999.9999998	1631299999.9999998	1387800000	190190000	196870000	199760000	38	35	23	96	AGLNILNMDAQEE;ARLAGMFGMKILDPIAIKE;DTKDNIRKAISAIHQE;DWPIITDNNIE;DWPIITDNNIESTNFLTSE;FVILSPFTKDGIE;KAKKALDEAFE;KDSAVVSADPKIVE;NCAIFRIE;NGVDMPITVTNMKNPDKITTIKRILDE;NGVTPSLDIIKSTYE;NGVTPSLDIIKSTYEKILE;QKGHPIKIVTGKE;RGGSDRTAADLGILFHKSYE;STNFLTSE;TKLVVAKFGGSAIGPNGVSIPE;TNSIQKLLTSLDKDKRYSE;TSRIIIVVE;VHQLSYNE;VVTIGGFIGKTVDNVTTTYE				162	232;509;1280;1345;1346;2121;4351;4449;6940;7092;7098;7099;7834;8111;9105;9576;9722;9810;10202;10658	True;True;True;True;True;True;True;True;True;True;True;True;True;True;True;True;True;True;True;True	239;530;1315;1380;1381;2167;4451;4550;7124;7290;7297;7298;8136;8525;9557;10041;10189;10280;10680;11150	917;918;919;2112;2113;2114;2115;5081;5082;5083;5084;5085;5086;5087;5364;5365;5366;5367;7944;7945;7946;16170;16171;16172;16518;16519;16520;16521;16522;16523;25873;25874;25875;26457;26458;26459;26481;26482;26483;26484;26485;29215;30543;30544;30545;30546;34176;34177;34178;36078;36079;36080;36081;36082;36083;36651;36652;36653;36960;36961;38563;38564;40280;40281;40282;40283;40284;40285
WP_012214560.1	WP_012214560.1	12	12	12	WP_012214560.1 aminotransferase class I/II-fold pyridoxal phosphate-dependent enzyme [Nitrosopumilus maritimus]	1	12	12	12	12	10	11	12	10	11	12	10	11	36.1	36.1	36.1	43.258	391	391	0	50.381	36.1	30.2	32.5	4761900000	1384400000	1497799999.9999998	1879699999.9999998	322680000	354470000	395880000	22	14	21	57	FVTKLLE;GLDMVISSIVEE;GLLDLRQE;ILDSAMNKIEE;ILVTNGVSE;LVDIANQHNLYIICDE;MKVSKKVAGVE;MPGLSCPNPKGSFYAFPKIE;NTKGLSISADE;NYYSTSE;SKGVLTVHGSGFGE;SLRGPQDYISNFVSE				151	2147;2485;2523;3655;3761;6262;6652;6769;7483;7612;8762;8874	True;True;True;True;True;True;True;True;True;True;True;True	2193;2538;2576;3741;3847;6384;6811;6943;7696;7829;9195;9311	8022;8023;8024;8025;8026;9326;9327;9328;9329;9480;9481;9482;9483;13658;13659;13660;13661;14021;14022;23309;23310;23311;24766;24767;24768;24769;24770;24771;25246;25247;25248;27800;27801;27802;28271;28272;28273;32915;33313;33314;33315
WP_012216083.1	WP_012216083.1	13	13	13	WP_012216083.1 hypothetical protein [Nitrosopumilus maritimus]	1	13	13	13	10	9	10	10	9	10	10	9	10	71.2	71.2	71.2	25.218	215	215	0	61.153	59.1	57.7	54.9	4758200000	1507899999.9999998	1392800000	1857499999.9999998	360970000	394790000	474650000	14	14	15	43	DGMIVYITGDRKE;DTIRRVRVLNNLLKE;IDIDSKDFE;IKLRGQADMMVDDAILLFRSATEE;LLSGLLRKLE;MLGLGKQD;QKTPILEPSAE;QKTPILEPSAECTE;RCFTKRKNTKQTSLAE;STFSLTRNKKMFE;VVRCMRRSYYDRVEPLE;VVRCMRRSYYDRVEPLEIE;YGSNPKDFDINE				1134	955;1279;3119;3588;5914;6669;7854;7855;8043;9081;10648;10649;10876	True;True;True;True;True;True;True;True;True;True;True;True;True	988;1314;3191;3674;6031;6828;6829;8165;8166;8167;8453;9533;11140;11141;11373	3871;3872;3873;3874;3875;5077;5078;5079;5080;11796;11797;11798;13415;13416;21941;21942;21943;21944;21945;21946;24817;24818;24819;24820;24821;24822;24823;24824;29289;29290;29291;29292;29293;29294;30276;34096;34097;34098;40245;40246;41091;41092;41093
WP_012214501.1	WP_012214501.1	11	11	11	WP_012214501.1 helix-turn-helix domain-containing protein [Nitrosopumilus maritimus]	1	11	11	11	9	10	9	9	10	9	9	10	9	47.5	47.5	47.5	28.035	255	255	0	46.167	37.3	44.7	37.6	4694000000	1535499999.9999998	1645999999.9999998	1512499999.9999998	244390000	277450000	309130000	23	24	18	65	IRTFSALLKSGE;IRTFSALLKSGELTASE;ITILTSDKMDKE;KGWIGTDDSRPTKYFAKSPSTGLE;KIGLTSYE;LVRQALPKLRSLHDKGVE;NQSVILNE;SISDKTRKALE;VLGTLEE;VMIALPE;YLLKDSKKV				104	3987;3988;4121;4617;4655;6319;7375;8725;10347;10406;10951	True;True;True;True;True;True;True;True;True;True;True	4080;4081;4216;4720;4758;6442;7586;9156;9157;10826;10888;11451	14847;14848;14849;14850;14851;14852;14853;14854;15330;15331;15332;15333;15334;15335;17161;17162;17163;17164;17165;17331;17332;17333;17334;23512;27453;27454;27455;32766;32767;32768;32769;32770;32771;32772;32773;32774;32775;32776;39143;39144;39357;39358;41362;41363;41364;41365
WP_148680130.1	WP_148680130.1	25	25	25	WP_148680130.1 fibronectin type III domain-containing protein [Nitrosopumilus maritimus]	1	25	25	25	21	21	22	21	21	22	21	21	22	36.6	36.6	36.6	99.43	916	916	0	175.57	34	30.6	31.6	4685900000	1690099999.9999998	1442600000	1553199999.9999998	214300000	210170000	211720000	45	43	42	130	DTQNSSTTYVHSE;DTQNSSTTYVHSELVE;FGSSGDDEGEFDDPSGLALNSE;FQFKLGSSDSGDDE;FSFKFGTLGSDDDE;FSFKFGTLGSDDDELDNPTDVIVKSNGRE;IIDGVCFVDE;ITGYKIE;IVDGTTCPDGTDE;IVDGTTCPDGTIE;IVDGTTCPDGTIESVDGICYVKE;KPVNVDASPVSPTSIILTWDAPE;LDNPTDVIVKSNGRE;LGLASFVDE;NDLLYVSDSDNDRIQIFE;NERVQVFDDDGE;NYIAITPDASSNVFSFVHDGLSE;NYIAITPDASSNVFSFVHDGLSESE;RVQVFDDDGE;SKKDNGSFSTVVE;SSATAKITGLALSPMGKLTVNE;SVDGICYVKE;TYSYRVYSINSVGTSSASSIATV…				1282	1290;1291;1811;1997;2031;2032;3448;4118;4200;4201;4202;4955;5384;5593;6962;6998;7584;7585;8295;8773;9022;9141;9946;10816;10940	True;True;True;True;True;True;True;True;True;True;True;True;True;True;True;True;True;True;True;True;True;True;True;True;True	1325;1326;1855;2042;2076;2077;3532;4213;4297;4298;4299;5061;5495;5704;7147;7187;7800;7801;8710;9206;9472;9594;10419;11313;11440	5108;5109;5110;5111;5112;5113;6897;6898;6899;7526;7654;7655;7656;7657;7658;7659;7660;12952;12953;15319;15320;15321;15322;15615;15616;15617;15618;15619;15620;15621;15622;18399;19929;19930;19931;19932;20675;25947;25948;25949;26083;26084;26085;28169;28170;28171;28172;28173;28174;28175;28176;28177;28178;31187;31188;31189;32955;32956;32957;32958;32959;32960;33851;33852;33853;33854;34277;34278;34279;34…
WP_012214502.1	WP_012214502.1	10	10	10	WP_012214502.1 radical SAM protein [Nitrosopumilus maritimus]	1	10	10	10	10	9	10	10	9	10	10	9	10	18.6	18.6	18.6	63.741	559	559	0	83.564	18.6	18.6	18.6	4681400000	1055599999.9999999	1751199999.9999998	1874599999.9999998	557610000	513350000	697230000	25	19	25	69	DEDTKKFVPLTKFCDIQGMLE;DGLYRGLMRRGAGDE;DIADVIKIMKE;DIADVIKIMKEE;DTKKFVPLTKFCDIQGMLE;GVDHIQMNTNGIRHAMDPE;GVDHIQMNTNGIRHAMDPEAARE;KYRITVPDCIQRIEE;LFEDKAEE;MFHQAAQATM				105	851;953;990;991;1283;2715;2716;5221;5511;6492	True;True;True;True;True;True;True;True;True;True	883;986;1023;1024;1318;2775;2776;5330;5622;6632;6633	3471;3472;3473;3862;3863;3864;3865;3866;3867;4017;4018;4019;4020;4021;4022;4023;4024;4025;4026;4027;4028;5090;5091;10215;10216;10217;10218;10219;10220;10221;10222;10223;10224;10225;19303;19304;19305;19306;19307;19308;19309;20405;20406;20407;24129;24130;24131;24132;24133
WP_012215464.1	WP_012215464.1	3	3	3	WP_012215464.1 hypothetical protein [Nitrosopumilus maritimus]	1	3	3	3	3	3	3	3	3	3	3	3	3	55	55	55	11.132	100	100	0	18.665	55	55	55	4677200000	1939799999.9999998	1053199999.9999999	1684199999.9999998	842480000	400720000	620610000	10	12	12	34	GMIGLWKGVSKE;GMIGLWKGVSKEDVE;KITMGAPTKVGNVGDYMVQLWPPGPAPNQIKIQQITKVEE				771	2577;2578;4729	True;True;True	2633;2634;2635;4833	9678;9679;9680;9681;9682;9683;9684;9685;9686;9687;9688;9689;9690;9691;9692;17574;17575;17576;17577;17578
WP_187146556.1	WP_187146556.1	19	19	19	WP_187146556.1 ABC transporter substrate-binding protein [Nitrosopumilus maritimus]	1	19	19	19	14	13	16	14	13	16	14	13	16	29.4	29.4	29.4	89.354	812	812	0	89.717	24.5	25.6	27.1	4651000000	1746799999.9999998	1667699999.9999998	1236500000	362530000	365140000	310180000	29	23	21	73	DITFFVKDNGNGISKE;FMKSYVDSE;IDFSDSSIKNVKFVSNEKPILE;IFSNLIRASHHLVGSYGQIE;IGVNDDE;IGVNDDEDITFFVKDNGNGISKE;ILQKCIQTHSSLMTDKE;IPSTITSYNGALGNLE;ITTSDFRVGMIGFGE;IVSLKIDPEHTLE;LEFMKSYVDSE;LVQDMGGKIWIE;LVSKPSGDSSICVKSSSLE;NEQIILVPE;QIILVPE;QVKRMHLDGVDVFIGPDTSAE;SGIIELVE;SQHAALIAIDDFNE;YYSGNVSIIHYDPVSPLYE				1368	1035;1962;3110;3306;3403;3404;3721;3890;4176;4275;5437;6314;6323;6996;7790;7990;8605;8970;11121	True;True;True;True;True;True;True;True;True;True;True;True;True;True;True;True;True;True;True	1068;2007;3182;3384;3487;3488;3807;3979;4272;4375;5548;6437;6446;7185;8072;8376;9029;9416;11625	4178;7404;11770;11771;11772;11773;11774;11775;12434;12435;12436;12784;12785;12786;13894;13895;13896;13897;13898;14457;14458;15519;15520;15521;15877;15878;15879;15880;15881;20148;20149;20150;23497;23498;23499;23526;23527;23528;23529;26075;26076;29032;29033;29924;29925;32310;33670;33671;33672;41959;41960
WP_012215503.1	WP_012215503.1	37	37	37	WP_012215503.1 isoleucine--tRNA ligase [Nitrosopumilus maritimus]	1	37	37	37	25	24	25	25	24	25	25	24	25	39.6	39.6	39.6	123.21	1065	1065	0	170.83	33.5	28.4	28.3	4623700000	1594099999.9999998	1695699999.9999998	1333900000	176600000	178360000	171090000	45	39	35	119	AIKQFGVERIVSE;CSKADNFHVAVSE;DFTVIAYCPSCQTSLSHAE;DFVVDFDADE;DIKIANKRKVKIFSPIDDE;FNGGWDTQGLPVE;FNGGWDTQGLPVELQVEKE;GKKYIHPLLDLIPE;HLYQTVFDGKQSILLDKWPKSQE;KQIFASDKPE;KYNKTWVE;KYNKTWVEVDE;LKQLGLPAKPIVE;LLGMSFNHDKAYWTFRDE;LLQSQLNVE;LSTKFDAKAIE;LSTKFDAKAIESE;MELSTKFDAKAIE;MELSTKFDAKAIESE;NVILNNGPTPPYKSFLFQGHVLDE;RGYNPTDVLGVASILDLDE;RGYNPTDVLGVASILDLDEE;RGYNPTDVLGVASILDLDEESLE;RIWGCPLPVWACEE;RNWFFTRKE;S…				793	284;713;914;917;1010;1977;1978;2450;2908;4969;5214;5215;5809;5868;5909;6183;6184;6456;6457;7516;8144;8145;8146;8177;8244;8328;8391;8569;8896;9527;9710;9917;9918;10300;10916;11079;11096	True;True;True;True;True;True;True;True;True;True;True;True;True;True;True;True;True;True;True;True;True;True;True;True;True;True;True;True;True;True;True;True;True;True;True;True;True	293;742;947;950;1043;2022;2023;2502;2973;5075;5323;5324;5924;5984;6026;6305;6306;6588;6589;7730;8558;8559;8560;8592;8659;8744;8808;8993;9336;9991;10177;10389;10390;10779;11414;11583;11600	1129;1130;1131;1132;1133;1134;2909;3735;3736;3737;3743;4087;7453;7454;7455;7456;7457;9175;9176;10999;11000;18432;18433;18434;18435;18436;19280;19281;19282;21553;21554;21555;21556;21557;21558;21787;21788;21789;21790;21927;21928;21929;21930;23022;23023;23024;23025;23976;23977;27908;27909;27910;30658;30659;30660;30661;30662;30778;31029;31312;31313;31314;31555;32198;33404;35812;36600;36601;36602;3732…
WP_012215437.1	WP_012215437.1	23	23	23	WP_012215437.1 PINc/VapC family ATPase [Nitrosopumilus maritimus]	1	23	23	23	17	22	19	17	22	19	17	22	19	44.8	44.8	44.8	67.503	605	605	0	111.72	35.9	42	37.7	4622600000	1527299999.9999998	1747499999.9999998	1347800000	179160000	174390000	165100000	35	44	36	115	DYDISEKLME;DYRIAITHPPFSE;DYRIAITHPPFSESFE;FLKFFDAE;GIQTVFLKTEIPKETLE;HYNLDSNDLPFTFSE;IEKSLQVHVDVVQKDSE;ILSDNRVKVMVDE;IRDFADNTLE;IRDFADNTLEHE;ISKTGASVVQHE;ITIVHPIIQMSLE;IYTFGEE;KGSVKNSQIIIPQAVLDE;LKVKVPSGMTE;MISSQILDIANANDSGTIE;NVIVPVGKKTKVGIEKLAE;QGFVGLE;QYIPSIIGRGGSNINE;SDLARPVIE;TFKKYDPRAQVE;TMSVHLKE;VIQKGTHLSSDE				752	1355;1365;1366;1921;2393;2975;3229;3735;3940;3941;4035;4125;4321;4610;5835;6567;7518;7746;8013;8429;9390;9690;10263	True;True;True;True;True;True;True;True;True;True;True;True;True;True;True;True;True;True;True;True;True;True;True	1390;1401;1402;1966;2445;3045;3307;3821;4029;4030;4128;4220;4421;4713;5950;6719;7732;8006;8414;8415;8847;9851;10156;10741	5399;5400;5401;5435;5436;5437;5438;5439;5440;5441;5442;5443;5444;5445;7282;7283;7284;8952;8953;8954;11273;11274;12201;13938;13939;13940;13941;13942;13943;14667;14668;14669;14670;14671;14672;14673;14674;15002;15343;15344;15345;16041;16042;17130;17131;17132;17133;17134;17135;21658;21659;21660;21661;24453;24454;24455;27917;27918;27919;27920;27921;27922;28822;30126;30127;30128;30129;30130;31697;31698…
WP_012214738.1	WP_012214738.1	7	7	7	WP_012214738.1 30S ribosomal protein S7 [Nitrosopumilus maritimus]	1	7	7	7	7	6	5	7	6	5	7	6	5	34.7	34.7	34.7	22.416	199	199	0	57.598	34.7	25.6	21.1	4602100000	1543899999.9999998	1623899999.9999998	1434400000	1294700000	1408900000	1171600000	7	6	8	21	AQTKNLLLFRKWDLSDIE;HMAEQLILAAENDPNAPSVKKKNE;LKTGKNPVEVLVRAVE;QLILAAE;QLILAAENDPNAPSVKKKNE;STFSNPKPIEE;VLVRAVE				285	501;2909;5826;7868;7869;9082;10393	True;True;True;True;True;True;True	521;2974;5941;8185;8186;8187;8188;9534;10875	2003;11001;11002;11003;21617;21618;29341;29342;29343;29344;29345;29346;29347;29348;29349;29350;29351;29352;29353;29354;29355;29356;29357;29358;29359;29360;34099;34100;34101;34102;34103;39315;39316;39317
WP_012214456.1	WP_012214456.1	19	19	19	WP_012214456.1 tetratricopeptide repeat protein [Nitrosopumilus maritimus]	1	19	19	19	16	18	16	16	18	16	16	18	16	55.3	55.3	55.3	36.517	320	320	0	101.33	54.4	55.3	45.6	4534100000	1546799999.9999998	1545399999.9999998	1441900000	212160000	219140000	224340000	29	31	32	92	AINSLNQAIE;DCYTKAIE;DIISSIKLE;GKLLIVLAPE;KTILHYIQTGNQE;LKKIIDSGIPPIVILPGIPE;LLLPLVE;LLLPLVEE;LLLPLVEEE;LNNRSYLTYNGLGNFYLKTNDFE;LNNRSYLTYNGLGNFYLKTNDFEKAE;NDSFDKSNRLCFE;NSTALHLLGTMMNE;RQNILKNYSE;SERQNILKNYSE;SERQNILKNYSEAINSLNQAIE;TAKKYAGFNGSILIE;TAKKYAGFNGSILIEGIE;VTQHASIITGYNNDE				67	301;806;1008;2454;5090;5775;5887;5888;5889;5980;5981;6974;7452;8248;8515;8516;9247;9248;10584	True;True;True;True;True;True;True;True;True;True;True;True;True;True;True;True;True;True;True	313;837;1041;2506;5199;5889;6003;6004;6005;6099;6100;7161;7665;8663;8937;8938;9705;9706;11076	1204;1205;1206;1207;3291;3292;3293;4079;4080;4081;9191;9192;9193;18853;18854;18855;21442;21443;21444;21445;21849;21850;21851;21852;21853;21854;21855;22213;22214;22215;22216;22217;22218;22219;25986;25987;25988;25989;25990;25991;27707;27708;27709;31041;31042;31043;32004;32005;32006;32007;32008;32009;32010;32011;34699;34700;34701;34702;40017;40018;40019
WP_012215934.1	WP_012215934.1	7	7	7	WP_012215934.1 phosphoribosyl-AMP cyclohydrolase [Nitrosopumilus maritimus]	1	7	7	7	7	6	7	7	6	7	7	6	7	67.6	67.6	67.6	12.282	108	108	0	88.175	67.6	67.6	67.6	4512700000	1784899999.9999998	1281500000	1446300000	605560000	574870000	678900000	23	22	18	63	ILVDCDSDAIIYLVEPSGPACHTGE;ILVDCDSDAIIYLVEPSGPACHTGERVCFHNE;KSGGLVPVIVQDANTKE;MDKTIDDIDFE;MDKTIDDIDFEKSGGLVPVIVQDANTKE;VLTLAYSNRE;VLTLAYSNRESLE				1040	3757;3758;5027;6401;6402;10383;10384	True;True;True;True;True;True;True	3843;3844;5134;6530;6531;10864;10865	14006;14007;14008;14009;14010;14011;14012;14013;14014;18637;18638;18639;18640;18641;18642;23794;23795;23796;23797;23798;23799;23800;39281;39282;39283;39284;39285;39286
WP_148680025.1	WP_148680025.1	3	3	3	WP_148680025.1 PEFG-CTERM sorting domain-containing protein [Nitrosopumilus maritimus]	1	3	3	3	3	2	2	3	2	2	3	2	2	13.5	13.5	13.5	28.846	274	274	0	27.198	13.5	6.6	6.6	4507000000	1411000000	1859399999.9999998	1236500000	1177300000	1341700000	1256800000	5	7	7	19	IPQACVGCTMADARATANE;IVANKVTVMFPAGTE;IVANKVTVMFPAGTEQIE				1232	3885;4191;4192	True;True;True	3974;4287;4288;4289	14449;15573;15574;15575;15576;15577;15578;15579;15580;15581;15582;15583
WP_012215670.1	WP_012215670.1	4	4	4	WP_012215670.1 MULTISPECIES: alpha-aminoadipate/glutamate carrier protein LysW/ArgW [Nitrosopumilus]	1	4	4	4	4	4	4	4	4	4	4	4	4	72.7	72.7	72.7	5.7872	55	55	0	26.786	72.7	72.7	72.7	4493800000	1494399999.9999998	1517899999.9999998	1481599999.9999998	976870000	994850000	1021399999.9999999	9	7	6	22	CDATLNIPDDAAVGE;IVSCPDCGADFE;MNCPECDATLNIPDDAAVGE;SVGEDWGE				874	678;4269;6723;9153	True;True;True;True	706;4369;6893;9609	2802;2803;2804;15858;15859;15860;25082;25083;25084;34324;34325;34326
WP_012215862.1	WP_012215862.1	9	9	9	WP_012215862.1 pyridoxal 5-phosphate synthase lyase subunit PdxS [Nitrosopumilus maritimus]	1	9	9	9	8	7	8	8	7	8	8	7	8	46	46	46	34.914	322	322	0	82.699	41.9	33.5	35.7	4477100000	1321800000	1483599999.9999998	1671599999.9999998	283840000	295110000	350410000	23	21	18	62	AGAVSVMVLDKLPSDVRKAGGVARTASIRIIEE;FKVSYDIVE;GAAMIRTKGEPGTGNVAE;IMDSVTIPVMAKCRIGHVNE;LRTIKSMYDSGDNQDLVRMARE;MLPLSGERKDAKGIISE;QAKIAEE;RQSMLGLDVKTLE;SEVLTPADE				984	198;1892;2175;3773;6093;6686;7680;8250;8528	True;True;True;True;True;True;True;True;True	204;1937;2222;3861;6213;6850;7907;8665;8950	787;7184;7185;7186;8118;8119;8120;8121;8122;14068;14069;14070;14071;14072;14073;22690;22691;22692;22693;22694;22695;22696;24890;24891;24892;24893;24894;24895;24896;24897;24898;28555;28556;31047;31048;31049;32046;32047;32048;32049
WP_012215134.1	WP_012215134.1	6	6	6	WP_012215134.1 hypothetical protein [Nitrosopumilus maritimus]	1	6	6	6	6	5	6	6	5	6	6	5	6	71.1	71.1	71.1	8.879	76	76	0	32.585	71.1	71.1	71.1	4442300000	1625699999.9999998	1530799999.9999998	1285800000	811070000	773160000	683420000	9	7	9	25	IIDVLKQIQPQFKSNLTLE;NFDNTSSEE;QVSKILE;SLNEQVSKILE;YLDGKIQKIVDIE;YLDGKIQKIVDIEDE				559	3456;7008;8003;8863;10936;10937	True;True;True;True;True;True	3540;7197;8398;8399;9299;11436;11437	12979;12980;12981;12982;26124;26125;26126;30074;30075;30076;33281;33282;33283;41316;41317;41318;41319;41320;41321;41322;41323
WP_012215950.1	WP_012215950.1	18	18	18	WP_012215950.1 prephenate dehydratase [Nitrosopumilus maritimus]	1	18	18	18	12	13	15	12	13	15	12	13	15	69.7	69.7	69.7	30.594	271	271	0	73.655	53.1	39.9	54.2	4431300000	1349200000	1451700000	1630399999.9999998	238720000	266890000	269360000	26	28	33	87	AAARSFFE;AAARSFFEE;AAARSFFEEDIE;HKMKTIPAYDTAGSVKIIKE;INVSFQGE;INVSFQGERGAYSE;LNKKNCACIASKTASTIYDVPVIAE;MINVSFQGE;MINVSFQGERGAYSE;NFHKNNVNLTKIE;NIANNLNNYTRFLILSKKE;STITGNDKTSIIFSIKHEPGSLYRIIE;SYDLLYSTSLNATGE;TVPFATFAE;TVPFATFAEVLE;VDTVYSHPQALGQCRKFIE;VDTVYSHPQALGQCRKFIEE;YSVLPVENSLE				1054	5;6;7;2892;3863;3864;5971;6559;6560;7015;7124;9093;9209;9884;9885;10036;10037;11068	True;True;True;True;True;True;True;True;True;True;True;True;True;True;True;True;True;True	5;6;7;2957;3952;3953;6090;6709;6710;7204;7328;9545;9665;10355;10356;10510;10511;11572	15;16;17;18;19;20;21;22;10948;14387;14388;14389;14390;14391;22170;22171;24427;24428;24429;24430;24431;24432;26149;26150;26151;26152;26153;26154;26591;26592;26593;34140;34512;37202;37203;37204;37205;37206;37207;37831;37832;37833;37834;37835;37836;37837;37838;41750;41751;41752;41753;41754;41755
WP_012214683.1	WP_012214683.1	9	9	9	WP_012214683.1 transketolase family protein [Nitrosopumilus maritimus]	1	9	9	9	7	6	8	7	6	8	7	6	8	32.4	32.4	32.4	34.905	324	324	0	53.225	24.1	21.6	32.4	4420400000	1622499999.9999998	1361100000	1436800000	313290000	285980000	335280000	21	14	24	59	EHNIVGGMGSAVAE;HNIVGGMGSAVAE;KHGITSFNMVKQVKE;MNEPVMTDMRSE;SARDKEIPLLLE;SYPVPIKRIGAQDMFGE;TGCIVTAE;TGCIVTAEE;TGKAITLRDGSDCTIAACGITVRMALE				243	1463;2919;4630;6726;8371;9225;9419;9420;9434	True;True;True;True;True;True;True;True;True	1502;1503;2984;2985;4733;6896;6897;8788;9682;9882;9883;9897	5802;5803;5804;5805;11032;11033;11034;11035;11036;17220;17221;17222;17223;17224;17225;17226;17227;17228;25092;25093;25094;25095;25096;25097;31483;31484;31485;31486;31487;31488;34594;34595;34596;34597;35355;35356;35419
WP_012215567.1	WP_012215567.1	8	8	8	WP_012215567.1 MULTISPECIES: hypothetical protein [Nitrosopumilus]	1	8	8	8	7	6	6	7	6	6	7	6	6	84.4	84.4	84.4	11.192	96	96	0	62.063	80.2	84.4	75	4412600000	1466399999.9999998	1452400000	1493799999.9999998	639920000	663890000	739410000	22	18	14	54	APVWVLNYNNPKPLLDHAIHMLE;FTIELKLDE;ITETPTAKIGSIVVE;LKLDENGNYIDYL;LVIGRVRSTRNDSFISGTE;MQKIDYE;MQKIDYEAPVWVLNYNNPKPLLDHAIHMLE;NGNYIDYL				816	474;2087;4108;5782;6279;6781;6782;7083	True;True;True;True;True;True;True;True	493;2133;4203;5896;6401;6955;6956;7281	1894;1895;1896;1897;1898;1899;1900;1901;7838;15294;15295;15296;21471;23360;23361;23362;25293;25294;25295;25296;25297;25298;25299;25300;25301;25302;25303;25304;25305;26430;26431;26432;26433;26434
WP_012215931.1	WP_012215931.1	21	21	21	WP_012215931.1 ThiF family adenylyltransferase [Nitrosopumilus maritimus]	1	21	21	21	19	18	18	19	18	18	19	18	18	53.5	53.5	53.5	48.139	443	443	0	105.41	49.7	48.8	43.1	4410300000	1357600000	1556299999.9999998	1496499999.9999998	206460000	233960000	240030000	43	41	33	117	ALAVSINDYTALE;AVKIILGKKPNLSE;DDAISLYNCLLGKE;DDAISLYNCLLGKEIKA;DDVGQVKVE;ELCGRNRGKRTYSITPTDTFE;GDGTPRSLINIYINGKNAKFSSGME;GVHPPILSIVGAIE;GVHPPILSIVGAIEVAE;IPADSLQDVFTKISE;LDKFSRQVMLE;LDKFSRQVMLEE;LNEDTMPTCSIE;LSNLHRQIMFDE;LSNLHRQIMFDEDDVGQVKVE;QMGDDFKRRVLE;RILHIDLE;SACYFCMFPE;SACYFCMFPELNE;SLDFNSTRTFRADECPICGTGKLE;VAAKKLQKLNPDCKIE				1038	384;625;807;808;839;1527;2209;2730;2731;3867;5353;5354;5958;6155;6156;7894;8165;8322;8323;8821;9954	True;True;True;True;True;True;True;True;True;True;True;True;True;True;True;True;True;True;True;True;True	398;652;838;839;870;1568;2257;2790;2791;3956;5464;5465;6077;6275;6276;6277;8230;8579;8738;8739;9255;10427	1562;1563;1564;2601;2602;2603;2604;2605;3294;3295;3296;3297;3298;3299;3300;3301;3425;3426;3427;5978;8248;8249;10282;10283;10284;10285;10286;10287;10288;10289;14404;14405;14406;19825;19826;19827;19828;19829;19830;19831;19832;22119;22120;22912;22913;22914;22915;22916;22917;22918;22919;22920;22921;29502;29503;29504;29505;29506;29507;30730;30731;31295;31296;31297;31298;31299;31300;33136;33137;33138;3…
WP_012216085.1	WP_012216085.1	10	10	10	WP_012216085.1 hypothetical protein [Nitrosopumilus maritimus]	1	10	10	10	10	9	10	10	9	10	10	9	10	60.9	60.9	60.9	20.026	184	184	0	61.531	60.9	50	60.9	4373800000	1441400000	1482699999.9999998	1449700000	510300000	545540000	528140000	16	14	15	45	FGSNYYTLLGGNSIILRDE;GSMMVTTMDYQLYE;IVLKNSGNTPE;IVVSKISE;LFFEFTQ;QIGGGQIGHRAE;RSATIDIAFE;SPAQMTDGSNVPQVKPLVIE;TGYSQSEQIGGGQIGHRAE;TGYSQSEQIGGGQIGHRAEGMVE				1135	1810;2668;4248;4291;5514;7784;8257;8956;9470;9471	True;True;True;True;True;True;True;True;True;True	1854;2727;4347;4391;5625;8063;8064;8672;9401;9934;9935	6894;6895;6896;10036;10037;10038;15790;15791;15792;15927;15928;15929;15930;15931;15932;20412;20413;20414;29003;29004;29005;29006;29007;29008;29009;31068;31069;31070;33615;33616;35568;35569;35570;35571;35572;35573;35574;35575;35576
WP_012215188.1	WP_012215188.1	4	4	4	WP_012215188.1 50S ribosomal protein L22 [Nitrosopumilus maritimus]	1	4	4	4	4	4	4	4	4	4	4	4	4	30.3	30.3	30.3	17.338	152	152	0	23.134	30.3	30.3	30.3	4370100000	1477599999.9999998	1648399999.9999998	1244100000	914590000	668670000	744840000	14	11	7	32	FIKVLDNLE;FIKVLDNLESNAE;GRFGYAFQNYDATRHVRSSVRE;VAVAIKGLSIE				599	1837;1838;2634;9992	True;True;True;True	1881;1882;2693;10466	6982;6983;6984;6985;6986;6987;6988;9899;9900;9901;9902;9903;9904;9905;9906;37654;37655;37656;37657;37658
WP_012215669.1	WP_012215669.1	12	12	12	WP_012215669.1 argininosuccinate synthase [Nitrosopumilus maritimus]	1	12	12	12	11	10	10	11	10	10	11	10	10	39.8	39.8	39.8	44.562	399	399	0	84.525	39.8	28.8	34.3	4370100000	1274600000	1235200000	1860299999.9999998	262390000	275760000	306760000	20	19	23	62	DRVVGIKSRE;GGVLEDPYNEPPDDAFIWVKTKNLPDKPTYLE;IATYGTE;IDTVAKKFSIDQNLWGRAIE;KGIPVGVDGKTMDGQKLIE;LKFAKKHGIE;LWGMQSTE;NKFKSIIDDE;STFDQRLAKGFVE;VYETPAATCLIE;YINKKAGDAGVGIVDHIE;YINKKAGDAGVGIVDHIEDRVVGIKSRE				873	1238;2341;3058;3179;4574;5752;6341;7189;9078;10685;10908;10909	True;True;True;True;True;True;True;True;True;True;True;True	1273;2391;3130;3255;4677;5866;6466;7393;9530;11178;11406;11407	4944;4945;8747;8748;8749;11589;11590;11591;12000;12001;12002;12003;12004;12005;12006;16986;16987;16988;16989;16990;21358;21359;21360;23587;23588;23589;26800;26801;26802;34075;34076;34077;34078;34079;34080;40375;41224;41225;41226;41227;41228;41229;41230;41231;41232;41233;41234;41235
WP_012215395.1	WP_012215395.1	9	9	9	WP_012215395.1 universal stress protein [Nitrosopumilus maritimus]	1	9	9	9	9	9	9	9	9	9	9	9	9	43.3	43.3	43.3	17.412	157	157	0	76.716	43.3	43.3	43.3	4350100000	1507399999.9999998	1486899999.9999998	1355800000	276340000	278520000	279910000	20	18	16	54	IILDTIQNE;IQRPPISFGLAE;IQRPPISFGLAESE;KIFDSIKDANE;KLSQQCNDESIE;MGDAAEIILDTIQNE;NVTCPVILLDVDNT;REKIFDSIKDANE;SEREKIFDSIKDANE				725	3498;3927;3928;4649;4846;6505;7554;8077;8514	True;True;True;True;True;True;True;True;True	3582;4016;4017;4752;4950;6648;6649;7768;8488;8936	13102;13103;13104;13105;13106;14628;14629;14630;14631;14632;14633;17310;17311;17312;18024;18025;18026;24176;24177;24178;24179;28036;28037;28038;30424;30425;30426;30427;30428;30429;31999;32000;32001;32002;32003
WP_012216090.1	WP_012216090.1	3	3	3	WP_012216090.1 Hsp20/alpha crystallin family protein [Nitrosopumilus maritimus]	1	3	3	3	2	3	1	2	3	1	2	3	1	44.4	44.4	44.4	14.262	126	126	0	16.252	37.3	44.4	15.9	4349100000	1297900000	1662599999.9999998	1388500000	1005899999.9999999	1430900000	1392700000	6	6	5	17	DGVLTLVIPVTKKGKDISIE;GLVKEVIKE;SESLISKQRPNIIDKKIRLPIDIKQGE				1140	973;2558;8522	True;True;True	1006;2612;8944	3929;3930;3931;3932;3933;3934;3935;3936;3937;9610;32027;32028;32029
WP_012214651.1	WP_012214651.1	11	11	11	WP_012214651.1 inositol monophosphatase family protein [Nitrosopumilus maritimus]	1	11	11	11	9	10	9	9	10	9	9	10	9	63.2	63.2	63.2	29.388	266	266	0	94.273	59.8	59.8	54.1	4342300000	1422300000	1699099999.9999998	1220900000	231740000	251380000	202500000	18	22	18	58	HAAGDFGRGAGGDISRNIDIIAE;INFPCVVLGEE;KTVLDFLKE;LSKEPKGYVIMDAIDGSANAVRGVPFFCSSLAFATE;MEVIEILRE;MYWASKDKGSYFNQE;NHNHTRHFGANALE;NKLSSITDGVITNLHNGE;NVKDLAGTE;NVKDLAGTEHAAGDFGRGAGGDISRNIDIIAE;QMKVHNKDPIYKIVGINTSGASTE				218	2811;3811;5128;6132;6470;6888;7111;7204;7519;7520;7897	True;True;True;True;True;True;True;True;True;True;True	2873;3899;5237;6252;6605;7071;7314;7409;7733;7734;8233;8234	10601;10602;10603;10604;10605;14197;14198;14199;14200;18978;18979;18980;18981;18982;18983;22807;22808;22809;24022;25700;25701;25702;25703;25704;25705;26544;26545;26546;26868;26869;26870;26871;26872;26873;27923;27924;27925;27926;27927;27928;29512;29513;29514;29515;29516
WP_012215007.1	WP_012215007.1	11	11	10	WP_012215007.1 TFIIB-type zinc ribbon-containing protein [Nitrosopumilus maritimus]	1	11	11	10	11	10	11	11	10	11	10	9	10	53	53	44.7	33.148	302	302	0	57.824	53	52.3	53	4265199999.9999995	1374100000	1341600000	1549499999.9999998	836100000	699990000	742320000	22	28	19	69	ENKISAGKDPMGLAAAALYVACVTNGENKTQRDVAE;KAAYIYRKALE;LDRLKDKLAVGDAVIE;LNLKMPVVDPIKCISRIASKAGLSE;NFCGACGFVITE;NKISAGKDPMGLAAAALYVACVTNGENKTQRDVAE;NQKYKCPRCGKGTLVTDPNTGE;RLRTWDSRSQVHEPVDRNFRQAFSE;SGPEWRSFSNE;SGPEWRSFSNEGE;WRSFSNE				471	1559;4328;5397;5975;7004;7199;7369;8216;8625;8626;10741	True;True;True;True;True;True;True;True;True;True;True	1601;4428;5508;6094;7193;7404;7580;8631;9049;9050;11236	6070;6071;6072;6073;6074;6075;16064;16065;16066;19995;19996;19997;22187;22188;22189;26109;26110;26111;26112;26854;26855;26856;27427;27428;27429;27430;27431;27432;30926;30927;30928;30929;30930;30931;30932;32409;32410;32411;32412;32413;32414;40564;40565;40566
WP_012215079.1	WP_012215079.1	10	10	10	WP_012215079.1 homoserine dehydrogenase [Nitrosopumilus maritimus]	1	10	10	10	8	9	7	8	9	7	8	9	7	49.4	49.4	49.4	36.151	336	336	0	94.947	28.6	40.8	35.4	4247599999.9999995	1712199999.9999998	1377300000	1158100000	262950000	249140000	273550000	22	19	27	68	ALDLDGLDAAAKLVILANWIMGMKVTMPDINCTGIRKVTTE;DALKDAQDKGYVE;DALKDAQDKGYVEADE;DIKKAEKNNCAVKLIASCNKE;DLYAKYGLKPRVVGVFDSKGSAMDSSGLE;HSGTQTIIGRGAGGME;KNNCAVKLIASCNKE;LIVAPKEIPNDDPLCVNGTLNAIAFTSE;LIVAPKEIPNDDPLCVNGTLNAIAFTSEHSGTQTIIGRGAGGME;TASSILRDLLDIRQE				520	389;764;765;1011;1160;2940;4931;5729;5730;9266	True;True;True;True;True;True;True;True;True;True	403;793;794;1044;1193;3007;3008;5036;5037;5842;5843;9725	1581;3108;3109;3110;3111;3112;3113;3114;3115;3116;3117;3118;4088;4089;4090;4657;11127;11128;11129;11130;11131;11132;11133;11134;11135;18324;18325;18326;18327;18328;18329;18330;18331;21267;21268;21269;21270;21271;21272;21273;21274;21275;21276;34787;34788;34789;34790;34791;34792;34793
WP_012214774.1	WP_012214774.1	3	3	3	WP_012214774.1 50S ribosomal protein L32e [Nitrosopumilus maritimus]	1	3	3	3	2	2	3	2	2	3	2	2	3	21.6	21.6	21.6	15.337	134	134	0	12.613	9	9	21.6	4214599999.9999995	1678699999.9999998	1237700000	1298200000	875860000	685530000	733800000	10	9	10	29	HNPDFERPE;IKEHNPDFERPE;QKFKIFNARVSASGSKS				308	2922;3554;7833	True;True;True	2988;3639;8135	11043;11044;11045;11046;11047;13283;13284;13285;13286;13287;13288;13289;13290;13291;29214
WP_012215791.1	WP_012215791.1	14	14	14	WP_012215791.1 DNA topoisomerase VI subunit B [Nitrosopumilus maritimus]	1	14	14	14	13	10	14	13	10	14	13	10	14	34.7	34.7	34.7	70.799	626	626	0	93.342	30.4	22	34.7	4163799999.9999995	1209000000	1098700000	1856099999.9999998	340130000	356520000	402650000	22	21	29	72	ASKKGLSVSICLE;DLDVPNKKLHYWDFGDSQSKTVDMDPE;FAKFKPE;FAKFKPEKRMGTLTNQE;GDYSKAGNKIRDYVYE;ILLDIQKNKPVIVKHNTKE;IPPPPTIIRPHPHGIDVE;KFNQISPSE;KFNQISPSEFFYSNRDLAGFSNPTRSLYTAVRE;LAGKKKEPNYKKILE;LEPVEIKTE;RIRRMIVE;SQFEIPTIDDVMIE;TSLITPYATITFDDPKGQKFQHTRFVKE				943	536;1095;1649;1650;2246;3702;3884;4517;4518;5248;5467;8172;8967;9799	True;True;True;True;True;True;True;True;True;True;True;True;True;True	559;1128;1692;1693;2294;3788;3973;4620;4621;5357;5578;8587;9413;10268	2224;2225;2226;2227;4385;6350;6351;6352;6353;6354;6355;8385;8386;8387;8388;8389;8390;13826;13827;13828;14447;14448;16758;16759;16760;16761;16762;16763;19404;19405;20229;20230;20231;30759;30760;30761;33661;33662;33663;36925;36926;36927;36928;36929;36930
WP_012214936.1	WP_012214936.1	6	6	6	WP_012214936.1 2-amino-3,7-dideoxy-D-threo-hept-6-ulosonate synthase [Nitrosopumilus maritimus]	1	6	6	6	5	5	6	5	5	6	5	5	6	31.9	31.9	31.9	27.835	260	260	0	43.419	30.4	31.9	31.9	4154099999.9999995	1179700000	1586599999.9999998	1387800000	457560000	501440000	431380000	13	23	19	55	AVALGADGVSLHINIGGKEEPE;DAIAAGAKGVTYGRNIFAHKAPE;DAIAAGAKGVTYGRNIFAHKAPEKMVE;GLEDPASTIYKCE;IIFRKGTAKE;VVAHVARIGAE				425	595;750;751;2491;3464;10603	True;True;True;True;True;True	621;779;780;2544;3548;11095	2458;2459;2460;2461;2462;2463;2464;2465;3046;3047;3048;3049;3050;3051;3052;3053;3054;9346;9347;9348;12998;12999;13000;13001;13002;40084;40085;40086;40087;40088;40089
WP_012215790.1	WP_012215790.1	16	16	16	WP_012215790.1 DNA topoisomerase IV subunit A [Nitrosopumilus maritimus]	1	16	16	16	13	11	14	13	11	14	13	11	14	51.6	51.6	51.6	42.033	370	370	0	83.97	45.4	42.2	46.8	4150899999.9999995	1281500000	1307500000	1561999999.9999998	415390000	439610000	459740000	23	19	31	73	AFAKYGLTNITDKYLPQKLE;AVTSRPREDFHIFPE;DFHIFPEERSSIFGDLNIE;ERSSIFGDLNIE;FDDQSESDNIIVDLE;GKKMNLSNHPDGYSIGPSLTTAE;HIAMVIKSGSANAAHLRE;KYKLPTIPMTE;LTVPDAKWVGVWATDIE;MGLPVIILTDGDVYGE;RSSIFGDLNIE;SDIKRCYDLQKDPRYE;SDNIIVDLE;SLKNHGAKIYE;VFLRLKRKAE;YTIPGYE				942	170;643;897;1597;1680;2449;2871;5210;6250;6515;8265;8417;8435;8845;10121;11075	True;True;True;True;True;True;True;True;True;True;True;True;True;True;True;True	175;671;930;1640;1724;2501;2936;5319;6372;6659;8680;8834;8853;9280;10595;11579	665;666;667;668;669;670;671;2671;3668;3669;3670;3671;6198;6199;6200;6466;6467;9171;9172;9173;9174;10874;10875;10876;19266;19267;19268;19269;19270;19271;23264;24206;24207;24208;31094;31650;31651;31652;31653;31654;31655;31717;31718;33213;33214;33215;33216;33217;33218;38196;41778;41779;41780
WP_148680118.1	WP_148680118.1	6	6	6	WP_148680118.1 hypothetical protein [Nitrosopumilus maritimus]	1	6	6	6	6	5	5	6	5	5	6	5	5	50	50	50	13.491	118	118	0	37.247	50	50	44.1	4084399999.9999995	1738399999.9999998	1222500000	1123400000	407730000	339130000	401150000	12	9	12	33	ADLAQLSDPVSDIPE;ADLAQLSDPVSDIPELVE;LLAIYQKYSDALEE;LLSTVFE;TANLIRSNE;YLQKTNLKQTE				1275	104;105;5843;5924;9260;10960	True;True;True;True;True;True	108;109;5958;6041;9719;11460	437;438;439;440;441;21685;21686;21687;21979;21980;34768;34769;34770;41404;41405;41406;41407;41408;41409
WP_012215963.1	WP_012215963.1	4	4	4	WP_012215963.1 30S ribosomal protein S27e [Nitrosopumilus maritimus]	1	4	4	4	3	3	4	3	3	4	3	3	4	95.4	95.4	95.4	6.8246	65	65	0	19.417	95.4	95.4	95.4	4080099999.9999995	1261800000	1305600000	1512799999.9999998	462320000	599080000	533190000	7	7	13	27	ATGSKAKINGKVSGSAE;IPKPSSKFQKVNCNE;LQIVYSHASTQVACNSCGNAIAE;MKKDHVEIPKPSSKFQKVNCNE				1065	565;3880;6039;6615	True;True;True;True	588;589;3969;6158;6771	2322;2323;2324;2325;2326;2327;14441;14442;22443;22444;22445;22446;22447;22448;24626;24627;24628;24629;24630;24631;24632
WP_012215137.1	WP_012215137.1	25	25	25	WP_012215137.1 hypothetical protein [Nitrosopumilus maritimus]	1	25	25	25	19	23	22	19	23	22	19	23	22	54.8	54.8	54.8	56.843	493	493	0	128.92	41.6	50.1	45.6	4062099999.9999995	1280500000	1432900000	1348600000	225160000	233850000	231970000	30	37	43	110	CLKNNRPLYHSDQNYLE;DESEPVTGSDVLPKIQE;EKPVSRGSMPKGWNSSLDSTE;ERLTLINTISKEKE;FIVSQVNEE;IDAHRSKLTQLVSHRKE;IEKISKDIQKE;IEQTLLTNMIEE;LAQQKRQLAQAQLE;NVQSLIDSGNGDPGRLYHILE;QASIANE;QEKIEKQVE;QKSRLLE;QQIKLKNQKLKE;QTLLTNMIEE;RLKIKSQTKLSEE;RLTLINTISKE;RTNIIKNINLE;SEKLKNLIKSQE;SEPVTGSDVLPKIQE;SKLNEPITPKSAE;SQHTETIPPPKPQPE;SQLTLSQTIE;TDLIKAKEE;TIPPPKPQPE				561	702;872;1512;1593;1854;3087;3224;3250;5294;7541;7695;7710;7852;7919;7963;8205;8221;8280;8492;8510;8779;8971;8986;9313;9517	True;True;True;True;True;True;True;True;True;True;True;True;True;True;True;True;True;True;True;True;True;True;True;True;True	731;905;1553;1636;1898;3159;3302;3328;5404;7755;7928;7949;8163;8267;8268;8333;8334;8620;8636;8695;8913;8932;9212;9417;9432;9433;9772;9981	2871;3539;3540;3541;5934;6188;7050;7051;7052;7053;11684;11685;11686;12181;12182;12183;12184;12254;12255;12256;19595;19596;27997;27998;27999;28000;28001;28002;28606;28607;28608;28669;28670;28671;29283;29284;29599;29600;29601;29602;29603;29604;29794;29795;29796;29797;29798;29799;29800;30879;30880;30946;30947;30948;30949;31137;31138;31139;31140;31141;31142;31914;31915;31916;31917;31918;31919;31983;3…
WP_012215230.1	WP_012215230.1	4	4	4	WP_012215230.1 5-(carboxyamino)imidazole ribonucleotide mutase [Nitrosopumilus maritimus]	1	4	4	4	4	4	3	4	4	3	4	4	3	35.1	35.1	35.1	20.697	191	191	0	22.157	35.1	35.1	26.7	4027999999.9999995	1647899999.9999998	1340300000	1039799999.9999999	781870000	653760000	512620000	8	10	6	24	DQIISAHRTPARLAE;ILDDFKVKHE;KFSAFGGLDSLLSITE;TYSKKPLVGIIMGSSSDSRIMKGAAE				627	1204;3647;4526;9945	True;True;True;True	1238;3733;4629;10418	4816;4817;4818;4819;4820;4821;4822;13631;13632;13633;13634;13635;13636;16787;16788;37465;37466;37467;37468;37469
WP_012215184.1	WP_012215184.1	6	6	6	WP_012215184.1 30S ribosomal protein S17 [Nitrosopumilus maritimus]	1	6	6	6	4	6	4	4	6	4	4	6	4	44.9	44.9	44.9	11.909	107	107	0	37.284	36.4	44.9	36.4	4019599999.9999995	1193200000	1724099999.9999998	1102200000	801070000	699250000	752210000	10	16	13	39	CEDKNCPFHGE;CRPISKSVSYVVVE;SGDNVLTAE;TRNIGLKVKE;TRNIGLKVKEPKRE;TRNIGLKVKEPKRECE				596	680;710;8587;9773;9774;9775	True;True;True;True;True;True	708;739;9011;10242;10243;10244	2806;2807;2808;2809;2810;2897;2898;2899;2900;2901;2902;32260;36824;36825;36826;36827;36828;36829;36830;36831;36832;36833;36834;36835;36836;36837;36838
WP_148680185.1	WP_148680185.1	4	4	4	WP_148680185.1 CBS domain-containing protein [Nitrosopumilus maritimus]	1	4	4	4	4	3	3	4	3	3	4	3	3	35.6	35.6	35.6	14.28	132	132	0	19.159	35.6	35.6	35.6	3993999999.9999995	1770799999.9999998	644070000	1579199999.9999998	752750000	723190000	761340000	10	8	8	26	DTGVGAIAVLE;IMSNSVISVDSSITATDAAKMME;IMSNSVISVDSSITATDAAKMMEDTGVGAIAVLE;SSDTVHQKTLVKE				1301	1278;3798;3799;9029	True;True;True;True	1313;3886;3887;9480	5071;5072;5073;5074;5075;5076;14145;14146;14147;14148;14149;14150;14151;33887;33888;33889;33890;33891
WP_012214476.1	WP_012214476.1	21	21	21	WP_012214476.1 single-stranded DNA-binding protein [Nitrosopumilus maritimus]	1	21	21	21	14	10	16	14	10	16	14	10	16	45.5	45.5	45.5	51.051	466	466	0	100.86	37.3	21.2	37.8	3976399999.9999995	1385000000	1283100000	1308200000	258380000	257780000	245250000	24	18	20	62	AEPVIARILSMSPTE;AIILKVPE;AIILKVPERRE;ATDSTSEIPTIDTITKDVSE;CMPSKVYGNSITLDE;FDSLVEKLIE;FDSLVEKLIEQKPE;GQKDLVVLGE;IDGVISGME;IHGNDATIIE;IVSITGLNAKAGLE;IVSITGLNAKAGLEGRIE;LQEGQKDLVVLGE;LTKEIIEE;MFVEDDTGQIWVKGWRNQARLIDKCE;MSLKDLYAGAKE;MSLKDLYAGAKEISLE;NSFVRKLDSDE;SEFDSLVE;SEFDSLVEKLIE;SIPSLSQIRTKINDVKVDGNYCIE				84	154;277;278;558;703;1714;1715;2617;3114;3420;4272;4273;6036;6218;6499;6811;6812;7413;8474;8475;8716	True;True;True;True;True;True;True;True;True;True;True;True;True;True;True;True;True;True;True;True;True	158;286;287;581;732;1758;1759;2676;3186;3504;4372;4373;6155;6340;6641;6986;6987;7624;8894;8895;9146	600;601;1098;1099;1100;1101;1102;1103;1104;1105;2301;2302;2872;6578;6579;6580;9822;11786;12842;12843;12844;15868;15869;15870;15871;22433;22434;22435;23152;24159;24160;25412;25413;25414;25415;25416;25417;25418;27568;27569;27570;31862;31863;32730;32731
WP_012216031.1	WP_012216031.1	10	10	10	WP_012216031.1 hypothetical protein [Nitrosopumilus maritimus]	1	10	10	10	8	10	9	8	10	9	8	10	9	25.1	25.1	25.1	30.793	275	275	0	76.173	25.1	25.1	25.1	3957499999.9999995	1273200000	1597699999.9999998	1086600000	292070000	331020000	305400000	13	21	15	49	GILFQPIPRE;GILFQPIPRETVSFDIQVGE;GVYSMDFE;GVYSMDFEVE;HIDYTVVVSKDGE;HIDYTVVVSKDGETVFGPIPLTHTSLGSVKIPIEFNRGE;TVFGPIPLTHTSLGSVKIPIE;TVFGPIPLTHTSLGSVKIPIEFNRGE;TVSFDIQVGE;VEGILFQPIPRE				1109	2383;2384;2770;2771;2872;2873;9855;9856;9891;10058	True;True;True;True;True;True;True;True;True;True	2435;2436;2832;2833;2937;2938;10326;10327;10363;10532	8917;8918;8919;8920;8921;8922;8923;8924;10433;10434;10435;10436;10437;10877;10878;10879;10880;10881;10882;37108;37109;37110;37111;37112;37113;37114;37115;37228;37229;37230;37231;37965;37966;37967
WP_012215671.1	WP_012215671.1	13	13	13	WP_012215671.1 lysine biosynthesis protein LysX [Nitrosopumilus maritimus]	1	13	13	13	11	11	12	11	11	12	11	11	12	62.5	62.5	62.5	31.886	285	285	0	69.958	36.5	58.9	62.5	3904299999.9999995	1262200000	1279600000	1362500000	363040000	326120000	357940000	22	24	21	67	DEKNGLVVHE;DFDLGDVVLE;DMAAKASKAMGGGILGIDMME;DMAAKASKAMGGGILGIDMMEDE;FALNYVRK;IRDITDSPHDRIYYLQE;KAGYPLVIKPVIGSWGRGVMPIKDRDTFDAISE;LGHDTVMLDAKITQVNTDSKKE;LVERPPRDIRVITVGDEPVAAMYRKSSGGFKTNIALGADPE;MEDMAAKASKAMGGGILGIDMME;MEDMAAKASKAMGGGILGIDMMEDE;SKVCIVFDRLRAE;SKVCIVFDRLRAEE				875	862;889;1163;1164;1659;3943;4345;5575;6268;6432;6433;8804;8805	True;True;True;True;True;True;True;True;True;True;True;True;True	894;895;922;1196;1197;1703;4032;4445;5686;6390;6563;6564;9238;9239	3508;3509;3510;3511;3512;3630;3631;4664;4665;4666;4667;6392;6393;6394;14677;14678;14679;14680;14681;14682;14683;14684;14685;16151;16152;20611;20612;20613;23323;23324;23325;23326;23896;23897;23898;23899;23900;23901;33073;33074;33075;33076;33077;33078
WP_012215618.1	WP_012215618.1	2	2	2	WP_012215618.1 MULTISPECIES: DNA-directed RNA polymerase [Nitrosopumilus]	1	2	2	2	2	2	2	2	2	2	2	2	2	14.1	14.1	14.1	21.458	198	198	0	15.158	14.1	14.1	14.1	3825399999.9999995	1215800000	1091300000	1518299999.9999998	436620000	397610000	547470000	10	9	9	28	ALTFYPKLQE;MGKMIAGDGGTFHRVQFE				843	424;6510	True;True	439;6654	1712;1713;1714;1715;1716;1717;24188;24189;24190;24191;24192;24193;24194;24195;24196
WP_012215454.1	WP_012215454.1	6	6	6	WP_012215454.1 acetolactate synthase small subunit [Nitrosopumilus maritimus]	1	6	6	6	6	6	6	6	6	6	6	6	6	47.2	47.2	47.2	18.113	161	161	0	49.319	47.2	47.2	47.2	3816899999.9999995	697400000	1685999999.9999998	1433500000	530560000	713720000	519730000	17	16	15	48	ELAKPFGILDVARTGVAALQRSGAE;LAKPFGILDVARTGVAALQRSGAE;LSIFKIKLSNANDSME;LTATPDQIKAFE;LTATPDQIKAFEE;VNKLANAYGGKVHDVKKDSIMVE				762	1525;5267;6129;6200;6201;10438	True;True;True;True;True;True	1566;5376;6249;6322;6323;10923	5970;5971;5972;5973;5974;5975;19473;19474;19475;19476;19477;19478;22797;22798;22799;22800;22801;22802;23073;23074;23075;23076;23077;23078;39467;39468;39469;39470;39471;39472
WP_012215452.1	WP_012215452.1	11	11	11	WP_012215452.1 isocitrate/isopropylmalate dehydrogenase family protein [Nitrosopumilus maritimus]	1	11	11	11	9	11	10	9	11	10	9	11	10	43.3	43.3	43.3	36.735	337	337	0	106.36	40.4	43.3	43.3	3791699999.9999995	1209500000	1361100000	1221100000	374930000	380120000	388030000	20	19	13	52	FSLGDSSVALRIISE;FTKQITDNL;LSDSAVSVLE;MYKISLITGDGIGPE;MYKISLITGDGIGPELSDSAVSVLE;NTEDLYTGKE;QASKRIAKYAFE;QMYVDACAMNLIRQPQE;STIFNLVKTGVKTKDIGGDKTTSE;TIHDKLDLKFGITKLSAGDKALE;VSKDYPDISFE				760	2045;2094;6105;6874;6875;7469;7696;7900;9089;9504;10519	True;True;True;True;True;True;True;True;True;True;True	2090;2140;6225;7055;7056;7682;7929;7930;8239;8240;9541;9968;11007	7695;7696;7697;7870;7871;7872;7873;7874;22738;22739;22740;25638;25639;25640;25641;27752;27753;28609;28610;28611;28612;28613;28614;28615;29527;29528;29529;29530;29531;29532;34127;34128;34129;34130;34131;35714;35715;35716;35717;35718;39775;39776;39777
WP_012214737.1	WP_012214737.1	2	2	2	WP_012214737.1 MULTISPECIES: 30S ribosomal protein S12 [Nitrosopumilus]	1	2	2	2	2	2	2	2	2	2	2	2	2	38.6	38.6	38.6	15.941	145	145	0	76.154	38.6	38.6	38.6	3772299999.9999995	1354200000	1373200000	1044899999.9999999	476870000	446440000	709820000	13	10	10	33	LGIDKKADPLGGAPQARGIVLE;VHIQGMGATQGGAMGDIPGVRFKVFKVNGTSLHE				284	5579;10198	True;True	5690;10676	20624;20625;20626;20627;20628;20629;20630;20631;20632;38546;38547;38548;38549;38550;38551
WP_012214652.1	WP_012214652.1	13	13	13	WP_012214652.1 hypothetical protein [Nitrosopumilus maritimus]	1	13	13	13	10	11	13	10	11	13	10	11	13	34.6	34.6	34.6	43.156	373	373	0	62.52	31.9	30.3	34.6	3748499999.9999995	916750000	1481399999.9999998	1350400000	494470000	416890000	348430000	18	22	23	63	AEDGFTPFAQRFAKNLFE;DGFTPFAQRFAKNLFE;DIVDGHIIAIDLSEPMDRIVDKDE;DIVDGHIIAIDLSEPMDRIVDKDEDLE;DVLKEFE;ENIWSDLNKNLPRK;IILNASE;KISKGGEDVLKE;KISKGGEDVLKEFE;KLPDNFSHTKFLE;NIWSDLNKNLPRK;QINADQSPNTTQQQFAEE;YLDDYKLMNPYILKLARE				219	138;930;1040;1041;1320;1558;3501;4717;4718;4835;7178;7804;10935	True;True;True;True;True;True;True;True;True;True;True;True;True	142;963;1073;1074;1355;1600;3585;4821;4822;4939;7382;8093;8094;11435	548;549;3778;3779;3780;3781;3782;3783;4204;4205;4206;4207;4208;4209;4210;5226;5227;5228;6068;6069;13112;13113;17533;17534;17535;17536;17537;17538;17539;17540;17541;17982;17983;26770;26771;26772;26773;26774;29099;29100;29101;29102;29103;41309;41310;41311;41312;41313;41314;41315
WP_012215058.1	WP_012215058.1	6	6	6	WP_012215058.1 HPF/RaiA family ribosome-associated protein [Nitrosopumilus maritimus]	1	6	6	6	5	5	5	5	5	5	5	5	5	92.2	92.2	92.2	13.209	115	115	0	30.725	72.2	73.9	73.9	3741699999.9999995	1380400000	1193200000	1168100000	323370000	388470000	333500000	13	12	14	39	AKIDVKTQNIE;GARTHYDVTATIKASKNHLVYTE;KVQPVLPDVIE;LSKHDDKRQRDSVRKRDVRNL;SDWDIIKIADE;TEVPLYITGLSKDDLANQTLFSKFGAALE				504	339;2191;5177;6133;8464;9370	True;True;True;True;True;True	352;2239;5286;6253;8883;9830	1364;1365;1366;1367;1368;1369;8193;8194;8195;19139;19140;19141;19142;19143;19144;22810;31812;31813;31814;31815;31816;31817;35179;35180;35181;35182;35183
WP_238523201.1	WP_238523201.1	9	9	9	WP_238523201.1 hypothetical protein [Nitrosopumilus maritimus]	1	9	9	9	7	8	6	7	8	6	7	8	6	30.1	30.1	30.1	30.068	266	266	0	32.324	22.6	27.8	21.4	3730699999.9999995	1367700000	1286500000	1076600000	554300000	539900000	595820000	10	13	10	33	AQLQWEKE;EAQLQWEKE;FNSAALLE;ISIKTSYDETPSTE;KRHYTSTNRWIPAE;KTLISHDAFGNKQMKIKVLE;TASDEEVNSRITFE;VNSRITFE;VNSRITFEE				1406	494;1395;1988;4025;4996;5098;9264;10447;10448	True;True;True;True;True;True;True;True;True	513;1432;2033;4118;5103;5207;9723;10933;10934	1970;1971;1972;5621;5622;7497;7498;14973;14974;14975;18528;18878;18879;18880;34784;39505;39506;39507;39508;39509;39510;39511
[truncated: 1,043 more rows]
[truncated: 7 more columns]

## Sheet: NCBI_proteinGroups-T
Protein IDs	Majority protein IDs	Peptide counts (all)	Peptide counts (razor+unique)	Peptide counts (unique)	Fasta headers	Number of proteins	Peptides	Razor + unique peptides	Unique peptides	Peptides 1	Peptides 2	Peptides 3	Razor + unique peptides 1	Razor + unique peptides 2	Razor + unique peptides 3	Unique peptides 1	Unique peptides 2	Unique peptides 3	Sequence coverage [%]	Unique + razor sequence coverage [%]	Unique sequence coverage [%]	Mol. weight [kDa]	Sequence length	Sequence lengths	Q-value	Score	Sequence coverage 1 [%]	Sequence coverage 2 [%]	Sequence coverage 3 [%]	Intensity	Intensity 1	Intensity 2	Intensity 3	LFQ intensity 1	LFQ intensity 2	LFQ intensity 3	MS/MS count 1	MS/MS count 2	MS/MS count 3	MS/MS count	Peptide sequences	Only identified by site	Reverse	Potential contaminant	id	Peptide IDs	Peptide is razor	Mod. peptide IDs	Evidence IDs
[truncated: 1,581 more rows]
[truncated: 7 more columns]

[truncated: 2 more sheets: Uniprot_proteinGroups-Glu-C, Uniprot_proteinGroups-T]
